# Supplementary material for: CXCR4 Inhibition Enhances Efficacy of FLT3 Inhibitors in FLT3-Mutated AML Augmented by Suppressed TGF-β Signaling
Source: Cancers (Basel). 2020 Jun 30;12(7):1737. doi: 10.3390/cancers12071737 (PMC7407511; doi:10.3390/cancers12071737)
Supplement: Supplementary file 1 [file cancers-12-01737-s001.zip]

Archive with 3 entries (3 files):
- Supplemental Tables_revised.xlsx
- Supplementary Figures_revised.docx
- Supplementary Methods_revised.docx
