# Supplementary material for: CXCR4 Inhibition Enhances Efficacy of FLT3 Inhibitors in FLT3-Mutated AML Augmented by Suppressed TGF-β Signaling
Source: Cancers (Basel). 2020 Jun 30;12(7):1737. doi: 10.3390/cancers12071737 (PMC7407511; doi:10.3390/cancers12071737)
Supplement: Supplementary file 1 [file cancers-12-01737-s001.zip › Supplemental Tables_revised.xlsx]

## Sheet: Table_S1
Table_S1. Characteristics of FLT3-ITD-AML cell lines and human mesenchymal stromal cells from a patient
	Cell types	Company	Origin	Tissue	Cytogenetics	Mutations
	MV4-11	ATCC	10 years male	Peripheral blood	48, XY, t(4;11)(q21;q23), +8, +19	FLT3-ITD
		#CRL-9591
	MOLM-14	DSMZ	20 years male	Peripheral blood	human hyperdiploid karyotype; -49(46-50)<2n>XY, +6, +8, +13, der(2)t(1;2)(q31;q35), ins(11;9)(q23;p22p23), del(14(q23q32.3), del(16)(q11.2q13.	FLT3-ITD
		#ACC 777				c-CBL
	Human mesenchymal stromal cells	Not applicable	40 years female	Bone marrow	AML cells : 46,XX[20]	AML cells : FLT3-ITD (VAF, 45.4%), NRAS, RUNX1, WT1

## Sheet: Table_S2
Table_S2. Target-specific primers for qRT-PCR
	Target Gene	Forward sequence	Reverse sequence
	SMAD7	CTCCATCAAGGCTTTCGACTAC	AGCTGATCTGCACGGTAAAG
	SKIL	AGCATGTCGCCTACTGTATTT	GAGTGAGTTCTGTGGAGCTATC
	KLF10	CCTTCTGACTTTGAACCCTCTC	AATGTGAGGTTTGGCAGTATCT
	RET	GGAGACCCAAGACATCAACAT	GGTGCCATAGCCAGCTTTA
	ADAMTS1	GTACTCCATGTAGCCCAGATTC	CCCGCAAACACCACATTTATC
	GAPDH	GGTGTGAACCATGAGAAGTATGA	GAGTCCTTCCACGATACCAAAG

## Sheet: Table_S3
Table_S3. Differentially expressed genes
Ensembl_ID	Gene_Id	Group	Event	log2FoldChange	pvalue	padj
ENSG00000169429	CXCL8	Quizartinib only	up-regulated	3.368	4.17e-36	5.2421e-32
ENSG00000118515	SGK1	Quizartinib only	up-regulated	2.738	2.19505e-31	1.3797e-27
ENSG00000185950	IRS2	Quizartinib only	up-regulated	2.003	6.02857e-30	2.52617e-26
ENSG00000255398	HCAR3	Quizartinib only	up-regulated	3.224	1.15032e-28	3.61516e-25
ENSG00000171223	JUNB	Quizartinib only	up-regulated	1.907	6.95384e-27	1.74834e-23
ENSG00000267493	CIRBP-AS1	Quizartinib only	up-regulated	2.322	9.07774e-27	1.90194e-23
ENSG00000177606	JUN	Quizartinib only	up-regulated	2.335	8.4791e-24	1.52273e-20
ENSG00000100906	NFKBIA	Quizartinib only	up-regulated	2.133	2.29546e-23	3.60703e-20
ENSG00000276085	CCL3L3	Quizartinib only	up-regulated	3.553	3.76702e-23	5.26169e-20
ENSG00000182782	HCAR2	Quizartinib only	up-regulated	2.381	1.0576e-22	1.32951e-19
ENSG00000184205	TSPYL2	Quizartinib only	up-regulated	1.613	3.69439e-21	3.87469e-18
ENSG00000160883	HK3	Quizartinib only	up-regulated	2.323	3.6987e-21	3.87469e-18
ENSG00000244682	FCGR2C	Quizartinib only	up-regulated	1.719	4.17318e-20	4.03547e-17
ENSG00000120129	DUSP1	Quizartinib only	up-regulated	1.973	9.69578e-20	8.70611e-17
ENSG00000185650	ZFP36L1	Quizartinib only	up-regulated	1.777	2.30248e-19	1.92963e-16
ENSG00000158050	DUSP2	Quizartinib only	up-regulated	2.318	3.99005e-18	3.13494e-15
ENSG00000115844	DLX2	Quizartinib only	up-regulated	2.475	8.61453e-18	6.37019e-15
ENSG00000082074	FYB1	Quizartinib only	up-regulated	1.725	1.09146e-17	7.6226e-15
ENSG00000125538	IL1B	Quizartinib only	up-regulated	2.452	1.83699e-17	1.21541e-14
ENSG00000173706	HEG1	Quizartinib only	down-regulated	-1.74	5.17534e-17	3.0825e-14
ENSG00000139289	PHLDA1	Quizartinib only	up-regulated	1.877	5.39456e-17	3.0825e-14
ENSG00000137331	IER3	Quizartinib only	up-regulated	2.003	4.92301e-17	3.0825e-14
ENSG00000108551	RASD1	Quizartinib only	up-regulated	3.277	5.76843e-17	3.15282e-14
ENSG00000135069	PSAT1	Quizartinib only	down-regulated	-1.307	9.07451e-17	4.75315e-14
ENSG00000049089	COL9A2	Quizartinib only	up-regulated	1.414	9.7768e-17	4.91617e-14
ENSG00000235919	ASH1L-AS1	Quizartinib only	up-regulated	2.077	1.19393e-16	5.77266e-14
ENSG00000137642	SORL1	Quizartinib only	up-regulated	1.412	1.63108e-16	7.15818e-14
ENSG00000125740	FOSB	Quizartinib only	up-regulated	1.61	1.65132e-16	7.15818e-14
ENSG00000146232	NFKBIE	Quizartinib only	up-regulated	1.673	1.59254e-16	7.15818e-14
ENSG00000136826	KLF4	Quizartinib only	up-regulated	1.49	2.30024e-16	9.63879e-14
ENSG00000174371	EXO1	Quizartinib only	down-regulated	-1.353	2.75234e-16	1.11612e-13
ENSG00000119535	CSF3R	Quizartinib only	up-regulated	1.254	3.76104e-16	1.4775e-13
ENSG00000136010	ALDH1L2	Quizartinib only	down-regulated	-1.493	4.57911e-16	1.74436e-13
ENSG00000181649	PHLDA2	Quizartinib only	up-regulated	2.223	8.74977e-16	3.2351e-13
ENSG00000173334	TRIB1	Quizartinib only	up-regulated	1.555	1.0183e-15	3.65743e-13
ENSG00000172216	CEBPB	Quizartinib only	up-regulated	1.675	1.27689e-15	4.45881e-13
ENSG00000118503	TNFAIP3	Quizartinib only	up-regulated	1.484	1.63131e-15	5.54248e-13
ENSG00000090382	LYZ	Quizartinib only	up-regulated	1.696	2.04597e-15	6.76838e-13
ENSG00000160593	JAML	Quizartinib only	up-regulated	2.475	2.21361e-15	7.13519e-13
ENSG00000142192	APP	Quizartinib only	down-regulated	-1.341	2.7268e-15	8.56966e-13
ENSG00000173451	THAP2	Quizartinib only	up-regulated	2.205	3.72675e-15	1.14266e-12
ENSG00000186834	HEXIM1	Quizartinib only	up-regulated	1.566	5.10049e-15	1.52663e-12
ENSG00000167995	BEST1	Quizartinib only	up-regulated	1.525	1.04307e-14	2.98011e-12
ENSG00000204385	SLC44A4	Quizartinib only	up-regulated	3.162	1.03558e-14	2.98011e-12
ENSG00000124731	TREM1	Quizartinib only	up-regulated	1.508	1.58284e-14	4.42176e-12
ENSG00000179388	EGR3	Quizartinib only	up-regulated	1.409	1.90495e-14	5.2059e-12
ENSG00000164330	EBF1	Quizartinib only	down-regulated	-2.929	2.00491e-14	5.36248e-12
ENSG00000165879	FRAT1	Quizartinib only	up-regulated	1.89	2.99609e-14	7.84665e-12
ENSG00000204386	NEU1	Quizartinib only	up-regulated	1.219	3.15352e-14	8.09038e-12
ENSG00000157227	MMP14	Quizartinib only	down-regulated	-1.191	4.5589e-14	1.1462e-11
ENSG00000130066	SAT1	Quizartinib only	up-regulated	1.47	4.90907e-14	1.21004e-11
ENSG00000162783	IER5	Quizartinib only	up-regulated	1.655	7.21759e-14	1.74485e-11
ENSG00000167895	TMC8	Quizartinib only	up-regulated	1.396	7.73067e-14	1.83363e-11
ENSG00000275183	LENG9	Quizartinib only	up-regulated	1.695	1.3149e-13	3.06105e-11
ENSG00000123405	NFE2	Quizartinib only	up-regulated	2.177	1.46977e-13	3.35936e-11
ENSG00000145632	PLK2	Quizartinib only	up-regulated	2.15	1.50127e-13	3.37008e-11
ENSG00000112149	CD83	Quizartinib only	up-regulated	1.217	2.33431e-13	5.14819e-11
ENSG00000137494	ANKRD42	Quizartinib only	up-regulated	1.39	3.40081e-13	7.37097e-11
ENSG00000179029	TMEM107	Quizartinib only	up-regulated	1.612	3.46611e-13	7.38517e-11
ENSG00000185567	AHNAK2	Quizartinib only	up-regulated	1.404	3.73678e-13	7.82918e-11
ENSG00000169508	GPR183	Quizartinib only	up-regulated	1.199	4.87366e-13	1.00437e-10
ENSG00000138061	CYP1B1	Quizartinib only	up-regulated	2.089	5.56144e-13	1.12044e-10
ENSG00000187479	C11orf96	Quizartinib only	up-regulated	3.625	5.61512e-13	1.12044e-10
ENSG00000125657	TNFSF9	Quizartinib only	up-regulated	1.342	6.43631e-13	1.26423e-10
ENSG00000136250	AOAH	Quizartinib only	up-regulated	2.149	8.26885e-13	1.5992e-10
ENSG00000146278	PNRC1	Quizartinib only	up-regulated	1.367	9.81758e-13	1.86995e-10
ENSG00000204576	PRR3	Quizartinib only	up-regulated	1.574	1.28551e-12	2.41196e-10
ENSG00000180644	PRF1	Quizartinib only	down-regulated	-4.041	1.56932e-12	2.90117e-10
ENSG00000204388	HSPA1B	Quizartinib only	up-regulated	2.712	1.70689e-12	3.10976e-10
ENSG00000087074	PPP1R15A	Quizartinib only	up-regulated	1.352	1.8453e-12	3.3139e-10
ENSG00000118193	KIF14	Quizartinib only	down-regulated	-1.262	1.98417e-12	3.5131e-10
ENSG00000197461	PDGFA	Quizartinib only	down-regulated	-1.514	2.07286e-12	3.61915e-10
ENSG00000124216	SNAI1	Quizartinib only	up-regulated	1.91	2.29047e-12	3.94432e-10
ENSG00000266537	SPDYE22P	Quizartinib only	down-regulated	-6.264	2.99493e-12	5.0199e-10
ENSG00000136999	NOV	Quizartinib only	up-regulated	3.35	2.98111e-12	5.0199e-10
ENSG00000077150	NFKB2	Quizartinib only	up-regulated	1.357	3.53583e-12	5.84854e-10
ENSG00000142156	COL6A1	Quizartinib only	down-regulated	-6.834	3.6356e-12	5.85938e-10
ENSG00000133246	PRAM1	Quizartinib only	up-regulated	1.58	3.62511e-12	5.85938e-10
ENSG00000271503	CCL5	Quizartinib only	up-regulated	1.745	4.41243e-12	7.02135e-10
ENSG00000092621	PHGDH	Quizartinib only	down-regulated	-1.185	4.91243e-12	7.71927e-10
ENSG00000173559	NABP1	Quizartinib only	up-regulated	1.587	4.97939e-12	7.7279e-10
ENSG00000205189	ZBTB10	Quizartinib only	up-regulated	1.132	6.1031e-12	9.35635e-10
ENSG00000133639	BTG1	Quizartinib only	up-regulated	1.217	8.06434e-12	1.22141e-09
ENSG00000140941	MAP1LC3B	Quizartinib only	up-regulated	1.113	1.12374e-11	1.68173e-09
ENSG00000169403	PTAFR	Quizartinib only	up-regulated	2.043	1.15364e-11	1.70617e-09
ENSG00000010626	LRRC23	Quizartinib only	up-regulated	1.765	1.35624e-11	1.98248e-09
ENSG00000143507	DUSP10	Quizartinib only	up-regulated	1.307	1.39736e-11	2.01911e-09
ENSG00000142945	KIF2C	Quizartinib only	down-regulated	-1.043	1.43415e-11	2.04872e-09
ENSG00000154127	UBASH3B	Quizartinib only	down-regulated	-1.02	1.48648e-11	2.09961e-09
ENSG00000234807	LINC01135	Quizartinib only	up-regulated	3.961	1.85377e-11	2.58931e-09
ENSG00000102804	TSC22D1	Quizartinib only	up-regulated	1.653	1.94075e-11	2.68101e-09
ENSG00000137812	KNL1	Quizartinib only	down-regulated	-1.353	2.06898e-11	2.82708e-09
ENSG00000116741	RGS2	Quizartinib only	up-regulated	1.682	2.28278e-11	3.05285e-09
ENSG00000100079	LGALS2	Quizartinib only	up-regulated	2.343	2.26104e-11	3.05285e-09
ENSG00000165506	DNAAF2	Quizartinib only	up-regulated	1.017	2.83218e-11	3.74772e-09
ENSG00000109805	NCAPG	Quizartinib only	down-regulated	-1.151	2.88503e-11	3.77789e-09
ENSG00000102760	RGCC	Quizartinib only	up-regulated	1.071	2.97954e-11	3.82761e-09
ENSG00000132002	DNAJB1	Quizartinib only	up-regulated	1.332	2.9839e-11	3.82761e-09
ENSG00000187266	EPOR	Quizartinib only	up-regulated	1.28	3.51837e-11	4.46763e-09
ENSG00000159388	BTG2	Quizartinib only	up-regulated	1.104	4.07211e-11	5.06837e-09
ENSG00000255112	CHMP1B	Quizartinib only	up-regulated	1.28	4.04627e-11	5.06837e-09
ENSG00000169679	BUB1	Quizartinib only	down-regulated	-1.156	5.53045e-11	6.81601e-09
ENSG00000162849	KIF26B	Quizartinib only	up-regulated	1.515	6.02816e-11	7.35728e-09
ENSG00000171241	SHCBP1	Quizartinib only	down-regulated	-1.234	6.24648e-11	7.55043e-09
ENSG00000198576	ARC	Quizartinib only	up-regulated	3.173	9.43212e-11	1.12925e-08
ENSG00000103855	CD276	Quizartinib only	down-regulated	-1.534	9.53633e-11	1.13096e-08
ENSG00000067082	KLF6	Quizartinib only	up-regulated	1.455	1.03967e-10	1.22146e-08
ENSG00000178567	EPM2AIP1	Quizartinib only	up-regulated	1.157	1.11821e-10	1.30158e-08
ENSG00000131747	TOP2A	Quizartinib only	down-regulated	-1.023	1.26551e-10	1.45951e-08
ENSG00000142731	PLK4	Quizartinib only	down-regulated	-1.189	1.31305e-10	1.50057e-08
ENSG00000187240	DYNC2H1	Quizartinib only	down-regulated	-1.295	1.35665e-10	1.53644e-08
ENSG00000114315	HES1	Quizartinib only	up-regulated	1.125	1.38593e-10	1.55558e-08
ENSG00000136824	SMC2	Quizartinib only	down-regulated	-1.002	1.4781e-10	1.64436e-08
ENSG00000164920	OSR2	Quizartinib only	up-regulated	1.171	1.86122e-10	2.05241e-08
ENSG00000136206	SPDYE1	Quizartinib only	down-regulated	-1.696	2.33629e-10	2.53185e-08
ENSG00000197766	CFD	Quizartinib only	up-regulated	1.184	2.32281e-10	2.53185e-08
ENSG00000156976	EIF4A2	Quizartinib only	up-regulated	1.101	2.38883e-10	2.56667e-08
ENSG00000122644	ARL4A	Quizartinib only	up-regulated	1.05	2.41029e-10	2.56777e-08
ENSG00000173846	PLK3	Quizartinib only	up-regulated	1.051	2.44202e-10	2.57972e-08
ENSG00000137101	CD72	Quizartinib only	down-regulated	-1.746	2.64256e-10	2.7683e-08
ENSG00000137267	TUBB2A	Quizartinib only	up-regulated	1.481	3.04861e-10	3.16728e-08
ENSG00000127951	FGL2	Quizartinib only	up-regulated	1.044	3.4763e-10	3.58202e-08
ENSG00000128016	ZFP36	Quizartinib only	up-regulated	1.275	3.65104e-10	3.73148e-08
ENSG00000110324	IL10RA	Quizartinib only	up-regulated	1.02	3.79879e-10	3.85117e-08
ENSG00000114346	ECT2	Quizartinib only	down-regulated	-1.042	3.87914e-10	3.87021e-08
ENSG00000141682	PMAIP1	Quizartinib only	up-regulated	1.224	4.07492e-10	4.03353e-08
ENSG00000051180	RAD51	Quizartinib only	down-regulated	-1.128	4.63577e-10	4.55283e-08
ENSG00000169252	ADRB2	Quizartinib only	up-regulated	1.808	4.9499e-10	4.82366e-08
ENSG00000120694	HSPH1	Quizartinib only	up-regulated	1.155	5.12088e-10	4.95189e-08
ENSG00000214756	METTL12	Quizartinib only	up-regulated	2.201	5.80213e-10	5.52565e-08
ENSG00000159363	ATP13A2	Quizartinib only	down-regulated	-1.036	9.22108e-10	8.71565e-08
ENSG00000170345	FOS	Quizartinib only	up-regulated	1.558	1.13274e-09	1.06267e-07
ENSG00000013441	CLK1	Quizartinib only	up-regulated	1.04	1.18047e-09	1.09924e-07
ENSG00000235162	C12orf75	Quizartinib only	down-regulated	-1.103	1.25125e-09	1.15658e-07
ENSG00000107140	TESK1	Quizartinib only	down-regulated	-1.3	1.32829e-09	1.21883e-07
ENSG00000183718	TRIM52	Quizartinib only	up-regulated	1.25	1.5763e-09	1.41541e-07
ENSG00000120696	KBTBD7	Quizartinib only	up-regulated	1.349	1.62733e-09	1.45086e-07
ENSG00000182578	CSF1R	Quizartinib only	up-regulated	1.121	1.99322e-09	1.75222e-07
ENSG00000169896	ITGAM	Quizartinib only	up-regulated	1.007	2.60672e-09	2.24445e-07
ENSG00000110090	CPT1A	Quizartinib only	down-regulated	-1.12	2.70682e-09	2.31479e-07
ENSG00000158615	PPP1R15B	Quizartinib only	up-regulated	1.07	3.90807e-09	3.31948e-07
ENSG00000151012	SLC7A11	Quizartinib only	down-regulated	-1.545	4.34498e-09	3.64138e-07
ENSG00000218537	MIF-AS1	Quizartinib only	up-regulated	2.109	4.38748e-09	3.65265e-07
ENSG00000071537	SEL1L	Quizartinib only	down-regulated	-1.408	4.67513e-09	3.86652e-07
ENSG00000178295	GEN1	Quizartinib only	down-regulated	-1.088	5.11018e-09	4.1987e-07
ENSG00000135636	DYSF	Quizartinib only	up-regulated	1.005	6.39384e-09	5.21928e-07
ENSG00000099860	GADD45B	Quizartinib only	up-regulated	1.094	7.88818e-09	6.2761e-07
ENSG00000095397	WHRN	Quizartinib only	up-regulated	1.65	8.53065e-09	6.74458e-07
ENSG00000145113	MUC4	Quizartinib only	down-regulated	-2.757	9.13143e-09	7.10847e-07
ENSG00000261423	TMEM202-AS1	Quizartinib only	up-regulated	2.026	9.16055e-09	7.10847e-07
ENSG00000245848	CEBPA	Quizartinib only	up-regulated	1.375	9.74032e-09	7.46619e-07
ENSG00000121101	TEX14	Quizartinib only	up-regulated	1.644	9.73638e-09	7.46619e-07
ENSG00000143228	NUF2	Quizartinib only	down-regulated	-1.028	9.93348e-09	7.56811e-07
ENSG00000172794	RAB37	Quizartinib only	up-regulated	1.596	1.01364e-08	7.67622e-07
ENSG00000167996	FTH1	Quizartinib only	up-regulated	1.325	1.02627e-08	7.72526e-07
ENSG00000173546	CSPG4	Quizartinib only	down-regulated	-1.047	1.09456e-08	8.19034e-07
ENSG00000105967	TFEC	Quizartinib only	up-regulated	1.36	1.19273e-08	8.76833e-07
ENSG00000122035	RASL11A	Quizartinib only	up-regulated	1.902	1.29534e-08	9.46729e-07
ENSG00000129757	CDKN1C	Quizartinib only	up-regulated	2.698	1.35763e-08	9.80849e-07
ENSG00000164855	TMEM184A	Quizartinib only	down-regulated	-4.228	1.48463e-08	1.05258e-06
ENSG00000162616	DNAJB4	Quizartinib only	up-regulated	1.524	1.49041e-08	1.05258e-06
ENSG00000185115	NSMCE3	Quizartinib only	up-regulated	1.389	1.75877e-08	1.2283e-06
ENSG00000185127	C6orf120	Quizartinib only	up-regulated	1.2	1.9041e-08	1.31767e-06
ENSG00000152763	WDR78	Quizartinib only	up-regulated	2.087	1.90769e-08	1.31767e-06
ENSG00000086061	DNAJA1	Quizartinib only	up-regulated	1.012	2.0035e-08	1.37299e-06
ENSG00000165312	OTUD1	Quizartinib only	up-regulated	1.597	2.1377e-08	1.44479e-06
ENSG00000087086	FTL	Quizartinib only	up-regulated	1.307	2.3807e-08	1.58348e-06
ENSG00000182759	MAFA	Quizartinib only	up-regulated	3.416	2.4415e-08	1.61538e-06
ENSG00000105327	BBC3	Quizartinib only	up-regulated	1.688	2.69318e-08	1.77256e-06
ENSG00000168517	HEXIM2	Quizartinib only	up-regulated	2.09	2.88321e-08	1.87797e-06
ENSG00000164692	COL1A2	Quizartinib only	down-regulated	-3.865	3.09908e-08	2.00817e-06
ENSG00000177721	ANXA2R	Quizartinib only	up-regulated	1.538	3.23173e-08	2.07276e-06
ENSG00000136997	MYC	Quizartinib only	up-regulated	1.643	3.46207e-08	2.19807e-06
ENSG00000163376	KBTBD8	Quizartinib only	up-regulated	1.067	3.78005e-08	2.37595e-06
ENSG00000154451	GBP5	Quizartinib only	down-regulated	-1.464	3.82562e-08	2.38078e-06
ENSG00000163702	IL17RC	Quizartinib only	up-regulated	1.551	3.87685e-08	2.40078e-06
ENSG00000066279	ASPM	Quizartinib only	down-regulated	-1.121	4.1179e-08	2.52518e-06
ENSG00000205592	MUC19	Quizartinib only	up-regulated	1.115	4.29048e-08	2.61824e-06
ENSG00000169413	RNASE6	Quizartinib only	up-regulated	1.583	4.37568e-08	2.65733e-06
ENSG00000162772	ATF3	Quizartinib only	up-regulated	1.27	4.65218e-08	2.81166e-06
ENSG00000040633	PHF23	Quizartinib only	up-regulated	1.187	4.84248e-08	2.91267e-06
ENSG00000239650	GUSBP4	Quizartinib only	down-regulated	-1.722	5.0655e-08	3.01793e-06
ENSG00000135744	AGT	Quizartinib only	down-regulated	-1.679	5.99994e-08	3.5578e-06
ENSG00000183019	MCEMP1	Quizartinib only	down-regulated	-1.781	6.05195e-08	3.57179e-06
ENSG00000219200	RNASEK	Quizartinib only	up-regulated	1.386	6.15765e-08	3.61719e-06
ENSG00000141314	RHBDL3	Quizartinib only	down-regulated	-1.134	6.54703e-08	3.77535e-06
ENSG00000150991	UBC	Quizartinib only	up-regulated	1.429	7.25473e-08	4.12666e-06
ENSG00000049540	ELN	Quizartinib only	up-regulated	1.946	7.74797e-08	4.3482e-06
ENSG00000146676	PURB	Quizartinib only	up-regulated	1.089	8.00336e-08	4.47156e-06
ENSG00000144802	NFKBIZ	Quizartinib only	up-regulated	1.107	8.43617e-08	4.69253e-06
ENSG00000274736	CCL23	Quizartinib only	up-regulated	1.853	8.54648e-08	4.73294e-06
ENSG00000178695	KCTD12	Quizartinib only	up-regulated	1.219	9.08787e-08	5.01068e-06
ENSG00000114270	COL7A1	Quizartinib only	up-regulated	1.725	1.01064e-07	5.49992e-06
ENSG00000187474	FPR3	Quizartinib only	up-regulated	3.558	1.027e-07	5.56483e-06
ENSG00000196517	SLC6A9	Quizartinib only	down-regulated	-2.06	1.09366e-07	5.90058e-06
ENSG00000141232	TOB1	Quizartinib only	up-regulated	1.027	1.12429e-07	6.01425e-06
ENSG00000070669	ASNS	Quizartinib only	down-regulated	-1.054	1.17853e-07	6.2249e-06
ENSG00000163584	RPL22L1	Quizartinib only	up-regulated	1.245	1.18988e-07	6.25859e-06
ENSG00000177989	ODF3B	Quizartinib only	up-regulated	1.523	1.22295e-07	6.40571e-06
ENSG00000160888	IER2	Quizartinib only	up-regulated	1.301	1.26201e-07	6.54499e-06
ENSG00000233560	KRT8P39	Quizartinib only	down-regulated	-2.619	1.39548e-07	7.16024e-06
ENSG00000099194	SCD	Quizartinib only	down-regulated	-1.262	1.3927e-07	7.16024e-06
ENSG00000082781	ITGB5	Quizartinib only	down-regulated	-1.025	1.40673e-07	7.18861e-06
ENSG00000011600	TYROBP	Quizartinib only	up-regulated	1.305	1.50742e-07	7.64106e-06
ENSG00000141579	ZNF750	Quizartinib only	down-regulated	-3.304	1.67552e-07	8.42518e-06
ENSG00000105672	ETV2	Quizartinib only	up-regulated	2.062	1.73334e-07	8.64675e-06
ENSG00000185245	GP1BA	Quizartinib only	down-regulated	-1.776	1.78168e-07	8.78331e-06
ENSG00000171724	VAT1L	Quizartinib only	up-regulated	1.322	1.87512e-07	9.17204e-06
ENSG00000154188	ANGPT1	Quizartinib only	down-regulated	-2.742	1.88758e-07	9.19722e-06
ENSG00000168078	PBK	Quizartinib only	down-regulated	-1.249	1.98295e-07	9.51578e-06
ENSG00000184254	ALDH1A3	Quizartinib only	down-regulated	-1.026	1.98324e-07	9.51578e-06
ENSG00000000971	CFH	Quizartinib only	down-regulated	-1.448	2.07947e-07	9.93954e-06
ENSG00000204482	LST1	Quizartinib only	up-regulated	1.36	2.09232e-07	9.96121e-06
ENSG00000277632	CCL3	Quizartinib only	up-regulated	2.58	2.09985e-07	9.96121e-06
ENSG00000165655	ZNF503	Quizartinib only	up-regulated	1.03	2.17268e-07	1.01913e-05
ENSG00000152784	PRDM8	Quizartinib only	up-regulated	1.621	2.18316e-07	1.02024e-05
ENSG00000121552	CSTA	Quizartinib only	up-regulated	1.006	2.35298e-07	1.09149e-05
ENSG00000172572	PDE3A	Quizartinib only	down-regulated	-1.068	2.88709e-07	1.32459e-05
ENSG00000198796	ALPK2	Quizartinib only	up-regulated	2.538	2.97545e-07	1.35523e-05
ENSG00000085514	PILRA	Quizartinib only	up-regulated	1.451	3.15506e-07	1.43185e-05
ENSG00000152556	PFKM	Quizartinib only	down-regulated	-1.765	3.27719e-07	1.48193e-05
ENSG00000255568	BRWD1-AS2	Quizartinib only	up-regulated	2.651	3.35886e-07	1.50801e-05
ENSG00000255524	NPIPB8	Quizartinib only	up-regulated	3.873	3.37118e-07	1.50815e-05
ENSG00000100003	SEC14L2	Quizartinib only	up-regulated	1.901	3.66734e-07	1.63483e-05
ENSG00000233695	GAS6-AS1	Quizartinib only	down-regulated	-3.384	3.72486e-07	1.64878e-05
ENSG00000183401	CCDC159	Quizartinib only	up-regulated	1.009	3.74551e-07	1.6521e-05
ENSG00000132475	H3F3B	Quizartinib only	up-regulated	1.168	3.90173e-07	1.70901e-05
ENSG00000243477	NAT6	Quizartinib only	up-regulated	1.351	4.02952e-07	1.75886e-05
ENSG00000165572	KBTBD6	Quizartinib only	up-regulated	1.115	4.12924e-07	1.79615e-05
ENSG00000165140	FBP1	Quizartinib only	up-regulated	1.536	4.31193e-07	1.86915e-05
ENSG00000204103	MAFB	Quizartinib only	up-regulated	2.458	4.54562e-07	1.95027e-05
ENSG00000178821	TMEM52	Quizartinib only	up-regulated	3.181	4.6069e-07	1.96984e-05
ENSG00000139567	ACVRL1	Quizartinib only	down-regulated	-2.191	4.67904e-07	1.98717e-05
ENSG00000019485	PRDM11	Quizartinib only	up-regulated	2.016	4.87158e-07	2.04135e-05
ENSG00000274026	FAM27E3	Quizartinib only	up-regulated	3.313	5.55003e-07	2.25791e-05
ENSG00000262209	PCDHGB3	Quizartinib only	down-regulated	-1.576	6.44657e-07	2.58089e-05
ENSG00000196628	TCF4	Quizartinib only	down-regulated	-1.418	6.72988e-07	2.67726e-05
ENSG00000167552	TUBA1A	Quizartinib only	up-regulated	1.085	6.83779e-07	2.70592e-05
ENSG00000100321	SYNGR1	Quizartinib only	up-regulated	1.511	6.88638e-07	2.71375e-05
ENSG00000131042	LILRB2	Quizartinib only	up-regulated	1.132	7.06382e-07	2.77498e-05
ENSG00000251348	HSPD1P11	Quizartinib only	down-regulated	-3.194	7.30285e-07	2.85106e-05
ENSG00000229894	GK3P	Quizartinib only	down-regulated	-1.592	7.43944e-07	2.88646e-05
ENSG00000228716	DHFR	Quizartinib only	down-regulated	-1.008	7.86739e-07	3.03768e-05
ENSG00000143776	CDC42BPA	Quizartinib only	down-regulated	-5.025	8.00347e-07	3.07254e-05
ENSG00000183763	TRAIP	Quizartinib only	down-regulated	-1.161	8.01681e-07	3.07254e-05
ENSG00000122877	EGR2	Quizartinib only	up-regulated	1.389	8.09051e-07	3.09136e-05
ENSG00000120738	EGR1	Quizartinib only	up-regulated	1.323	8.60469e-07	3.24833e-05
ENSG00000101425	BPI	Quizartinib only	up-regulated	1.428	8.82588e-07	3.32186e-05
ENSG00000148926	ADM	Quizartinib only	up-regulated	3.303	9.09231e-07	3.41192e-05
ENSG00000182950	ODF3L1	Quizartinib only	up-regulated	1.338	1.11929e-06	4.10222e-05
ENSG00000263219	RYKP1	Quizartinib only	down-regulated	-2.419	1.15385e-06	4.2166e-05
ENSG00000160200	CBS	Quizartinib only	down-regulated	-1.529	1.17554e-06	4.2834e-05
ENSG00000136490	LIMD2	Quizartinib only	up-regulated	1.141	1.31967e-06	4.78084e-05
ENSG00000170396	ZNF804A	Quizartinib only	up-regulated	1.197	1.34142e-06	4.84567e-05
ENSG00000158869	FCER1G	Quizartinib only	up-regulated	1.391	1.39289e-06	5.01721e-05
ENSG00000253873	PCDHGA11	Quizartinib only	down-regulated	-1.452	1.45825e-06	5.20785e-05
ENSG00000111247	RAD51AP1	Quizartinib only	down-regulated	-1.156	1.47375e-06	5.23349e-05
ENSG00000115738	ID2	Quizartinib only	up-regulated	1.436	1.51673e-06	5.35586e-05
ENSG00000173110	HSPA6	Quizartinib only	up-regulated	1.888	1.52591e-06	5.3629e-05
ENSG00000073756	PTGS2	Quizartinib only	up-regulated	1.637	1.53404e-06	5.37171e-05
ENSG00000197635	DPP4	Quizartinib only	down-regulated	-2.071	1.60512e-06	5.605e-05
ENSG00000165891	E2F7	Quizartinib only	down-regulated	-1.077	1.92344e-06	6.60643e-05
ENSG00000155755	TMEM237	Quizartinib only	down-regulated	-1.196	2.01222e-06	6.82491e-05
ENSG00000158715	SLC45A3	Quizartinib only	up-regulated	1.126	2.01419e-06	6.82491e-05
ENSG00000067177	PHKA1	Quizartinib only	down-regulated	-1.283	2.15543e-06	7.23318e-05
ENSG00000088367	EPB41L1	Quizartinib only	down-regulated	-1.348	2.29438e-06	7.52863e-05
ENSG00000145022	TCTA	Quizartinib only	up-regulated	1.544	2.29973e-06	7.52863e-05
ENSG00000177409	SAMD9L	Quizartinib only	down-regulated	-1.142	2.40113e-06	7.81985e-05
ENSG00000204472	AIF1	Quizartinib only	up-regulated	1.044	2.5997e-06	8.42288e-05
ENSG00000221955	SLC12A8	Quizartinib only	down-regulated	-2.052	2.6933e-06	8.69404e-05
ENSG00000166578	IQCD	Quizartinib only	up-regulated	2.019	2.80546e-06	8.97389e-05
ENSG00000125968	ID1	Quizartinib only	up-regulated	2.337	2.80407e-06	8.97389e-05
ENSG00000225217	HSPA7	Quizartinib only	up-regulated	1.198	2.82314e-06	9.00754e-05
ENSG00000198783	ZNF830	Quizartinib only	up-regulated	1.093	2.86598e-06	9.09803e-05
ENSG00000214530	STARD10	Quizartinib only	up-regulated	2.222	3.0427e-06	9.56243e-05
ENSG00000111885	MAN1A1	Quizartinib only	down-regulated	-1.201	3.0984e-06	9.7132e-05
ENSG00000179044	EXOC3L1	Quizartinib only	up-regulated	2.832	3.24348e-06	0.000101176
ENSG00000112773	FAM46A	Quizartinib only	up-regulated	1.107	3.26863e-06	0.000101708
ENSG00000145362	ANK2	Quizartinib only	down-regulated	-1.09	3.58185e-06	0.000110905
ENSG00000174837	ADGRE1	Quizartinib only	up-regulated	1.465	3.60125e-06	0.000111232
ENSG00000240184	PCDHGC3	Quizartinib only	down-regulated	-1.112	3.71925e-06	0.000113758
ENSG00000197557	TTC30A	Quizartinib only	up-regulated	1.617	3.76374e-06	0.00011484
ENSG00000171823	FBXL14	Quizartinib only	up-regulated	1.15	3.78023e-06	0.000115064
ENSG00000143878	RHOB	Quizartinib only	up-regulated	1.233	4.04891e-06	0.000122648
ENSG00000235957	COX7CP1	Quizartinib only	down-regulated	-2.208	4.41427e-06	0.000133074
ENSG00000221883	ARIH2OS	Quizartinib only	up-regulated	1.555	4.74028e-06	0.000141881
ENSG00000235082	SUMO1P3	Quizartinib only	down-regulated	-2.641	4.86012e-06	0.000144436
ENSG00000197019	SERTAD1	Quizartinib only	up-regulated	1.327	4.97773e-06	0.00014689
ENSG00000169385	RNASE2	Quizartinib only	up-regulated	1.167	5.00823e-06	0.000147444
ENSG00000184897	H1FX	Quizartinib only	up-regulated	1.202	5.09877e-06	0.000149409
ENSG00000198918	RPL39	Quizartinib only	up-regulated	1.05	5.25568e-06	0.000152938
ENSG00000088986	DYNLL1	Quizartinib only	up-regulated	1.153	5.4595e-06	0.000158137
ENSG00000090104	RGS1	Quizartinib only	up-regulated	1.276	5.60922e-06	0.000161728
ENSG00000232587	EEF1A1P3	Quizartinib only	down-regulated	-1.794	5.94192e-06	0.000170929
ENSG00000177732	SOX12	Quizartinib only	up-regulated	1.172	6.20097e-06	0.000177973
ENSG00000106070	GRB10	Quizartinib only	down-regulated	-1.034	6.28677e-06	0.000179687
ENSG00000169397	RNASE3	Quizartinib only	up-regulated	1.128	6.30396e-06	0.000179699
ENSG00000183914	DNAH2	Quizartinib only	up-regulated	3.51	6.39146e-06	0.000181781
ENSG00000110492	MDK	Quizartinib only	down-regulated	-1.586	6.41388e-06	0.000182007
ENSG00000185885	IFITM1	Quizartinib only	down-regulated	-1.607	6.47339e-06	0.00018287
ENSG00000079150	FKBP7	Quizartinib only	up-regulated	1.616	6.57961e-06	0.000185454
ENSG00000113739	STC2	Quizartinib only	down-regulated	-3.395	7.23146e-06	0.000200677
ENSG00000163874	ZC3H12A	Quizartinib only	up-regulated	1.071	7.52927e-06	0.00020666
ENSG00000181577	C6orf223	Quizartinib only	up-regulated	1.472	7.86552e-06	0.000214021
ENSG00000254521	SIGLEC12	Quizartinib only	up-regulated	2.055	7.91769e-06	0.000214975
ENSG00000116396	KCNC4	Quizartinib only	up-regulated	1.065	7.94354e-06	0.000215212
ENSG00000268758	ADGRE4P	Quizartinib only	up-regulated	1.465	8.29057e-06	0.000224131
ENSG00000186704	DTX2P1	Quizartinib only	up-regulated	1.06	8.31691e-06	0.00022436
ENSG00000164109	MAD2L1	Quizartinib only	down-regulated	-1.233	8.40739e-06	0.000225832
ENSG00000139514	SLC7A1	Quizartinib only	down-regulated	-1.047	8.4348e-06	0.000226085
ENSG00000242114	MTFP1	Quizartinib only	up-regulated	1.525	9.03814e-06	0.000240208
ENSG00000148848	ADAM12	Quizartinib only	up-regulated	3.706	9.12976e-06	0.000241496
ENSG00000244515	KRT18P34	Quizartinib only	up-regulated	2.999	9.18077e-06	0.000241953
ENSG00000196220	SRGAP3	Quizartinib only	down-regulated	-1.035	9.28551e-06	0.000244201
ENSG00000275763	C18orf65	Quizartinib only	up-regulated	1.826	9.3139e-06	0.000244436
ENSG00000222047	C10orf55	Quizartinib only	up-regulated	1.437	9.69457e-06	0.000252843
ENSG00000178202	KDELC2	Quizartinib only	down-regulated	-1.08	1.00011e-05	0.000260299
ENSG00000267278	MAP3K14-AS1	Quizartinib only	down-regulated	-3.51	1.06738e-05	0.000275524
ENSG00000156413	FUT6	Quizartinib only	up-regulated	3.408	1.09991e-05	0.00028334
ENSG00000174099	MSRB3	Quizartinib only	up-regulated	2.786	1.18573e-05	0.000302348
ENSG00000266402	SNHG25	Quizartinib only	up-regulated	2.249	1.26731e-05	0.000319908
ENSG00000249437	NAIP	Quizartinib only	up-regulated	1.708	1.33612e-05	0.000335927
ENSG00000126861	OMG	Quizartinib only	down-regulated	-1.733	1.4472e-05	0.000358831
ENSG00000125726	CD70	Quizartinib only	up-regulated	1.148	1.45095e-05	0.000359052
ENSG00000198846	TOX	Quizartinib only	down-regulated	-1.046	1.47817e-05	0.000364675
ENSG00000204389	HSPA1A	Quizartinib only	up-regulated	1.715	1.47947e-05	0.000364675
ENSG00000099769	IGFALS	Quizartinib only	down-regulated	-2.672	1.50323e-05	0.000369807
ENSG00000075340	ADD2	Quizartinib only	up-regulated	1.121	1.53919e-05	0.000377176
ENSG00000224186	C5orf66	Quizartinib only	down-regulated	-2.183	1.5711e-05	0.000384247
ENSG00000136960	ENPP2	Quizartinib only	down-regulated	-1.597	1.57685e-05	0.000384799
ENSG00000138606	SHF	Quizartinib only	up-regulated	2.215	1.57948e-05	0.000384799
ENSG00000175591	P2RY2	Quizartinib only	up-regulated	1.005	1.67357e-05	0.000402265
ENSG00000149485	FADS1	Quizartinib only	down-regulated	-1.897	1.75769e-05	0.000419276
ENSG00000010327	STAB1	Quizartinib only	up-regulated	1.62	1.79452e-05	0.00042564
ENSG00000196993	NPIPB9	Quizartinib only	up-regulated	1.672	1.79358e-05	0.00042564
ENSG00000183023	SLC8A1	Quizartinib only	down-regulated	-1.215	1.80124e-05	0.000426429
ENSG00000258920	FOXN3-AS1	Quizartinib only	up-regulated	2.012	1.9346e-05	0.000456283
ENSG00000137098	SPAG8	Quizartinib only	up-regulated	2.114	1.98076e-05	0.000465424
ENSG00000106624	AEBP1	Quizartinib only	down-regulated	-2.534	2.00739e-05	0.000469051
ENSG00000255833	TIFAB	Quizartinib only	up-regulated	2.064	2.00445e-05	0.000469051
ENSG00000138496	PARP9	Quizartinib only	down-regulated	-1.099	2.15511e-05	0.000498013
ENSG00000160570	DEDD2	Quizartinib only	up-regulated	1.034	2.23018e-05	0.000513473
ENSG00000071967	CYBRD1	Quizartinib only	up-regulated	1.451	2.24366e-05	0.000514691
ENSG00000166750	SLFN5	Quizartinib only	down-regulated	-1.707	2.25657e-05	0.000515771
ENSG00000174109	C16orf91	Quizartinib only	up-regulated	1.045	2.25495e-05	0.000515771
ENSG00000125245	GPR18	Quizartinib only	down-regulated	-1.243	2.31157e-05	0.000527382
ENSG00000083814	ZNF671	Quizartinib only	down-regulated	-2.532	2.34456e-05	0.000532974
ENSG00000138166	DUSP5	Quizartinib only	up-regulated	1.144	2.40534e-05	0.000545805
ENSG00000188483	IER5L	Quizartinib only	up-regulated	1.799	2.43324e-05	0.000550148
ENSG00000275302	CCL4	Quizartinib only	up-regulated	2.339	2.44856e-05	0.000552619
ENSG00000101342	TLDC2	Quizartinib only	down-regulated	-1.722	2.50778e-05	0.000563958
ENSG00000189060	H1F0	Quizartinib only	up-regulated	1.465	2.52193e-05	0.000566129
ENSG00000253846	PCDHGA10	Quizartinib only	down-regulated	-1.825	2.53986e-05	0.000569136
ENSG00000179361	ARID3B	Quizartinib only	down-regulated	-1.055	2.61838e-05	0.000583612
ENSG00000196118	CCDC189	Quizartinib only	up-regulated	1.199	2.66761e-05	0.000593531
ENSG00000106823	ECM2	Quizartinib only	down-regulated	-1.778	2.70381e-05	0.000600523
ENSG00000136869	TLR4	Quizartinib only	up-regulated	1.605	2.83643e-05	0.000626321
ENSG00000203711	C6orf99	Quizartinib only	up-regulated	2.695	2.83989e-05	0.000626321
ENSG00000106211	HSPB1	Quizartinib only	up-regulated	1.036	2.84552e-05	0.000626462
ENSG00000185338	SOCS1	Quizartinib only	up-regulated	1.103	2.99027e-05	0.00065718
ENSG00000230037	UBBP1	Quizartinib only	up-regulated	2.063	3.0509e-05	0.000666785
ENSG00000186354	C9orf47	Quizartinib only	up-regulated	2.375	3.05519e-05	0.000666785
ENSG00000111981	ULBP1	Quizartinib only	up-regulated	1.7	3.13605e-05	0.000682065
ENSG00000233220	LINC00167	Quizartinib only	up-regulated	2.836	3.17654e-05	0.000689678
ENSG00000178726	THBD	Quizartinib only	up-regulated	1.003	3.30227e-05	0.000715739
ENSG00000259581	TYRO3P	Quizartinib only	down-regulated	-1.233	3.32819e-05	0.000718878
ENSG00000118997	DNAH7	Quizartinib only	down-regulated	-1.439	3.42855e-05	0.000735499
ENSG00000196110	ZNF699	Quizartinib only	down-regulated	-1.344	3.44168e-05	0.000737059
ENSG00000124217	MOCS3	Quizartinib only	up-regulated	1.369	3.66871e-05	0.000780361
ENSG00000243663	RPS4XP14	Quizartinib only	down-regulated	-1.891	3.85378e-05	0.000815587
ENSG00000204130	RUFY2	Quizartinib only	down-regulated	-1.28	4.83182e-05	0.000999026
ENSG00000176171	BNIP3	Quizartinib only	up-regulated	1.034	5.56387e-05	0.00112089
ENSG00000220201	ZGLP1	Quizartinib only	up-regulated	2.648	5.59695e-05	0.00112575
ENSG00000185182	GOLGA8DP	Quizartinib only	up-regulated	1.844	5.69356e-05	0.00114153
ENSG00000139899	CBLN3	Quizartinib only	up-regulated	2.697	5.87843e-05	0.00117672
ENSG00000204531	POU5F1	Quizartinib only	down-regulated	-1.925	5.97096e-05	0.00118955
ENSG00000101230	ISM1	Quizartinib only	down-regulated	-1.88	6.05227e-05	0.00120385
ENSG00000183779	ZNF703	Quizartinib only	up-regulated	1.186	6.236e-05	0.00123259
ENSG00000218189	POM121L14P	Quizartinib only	down-regulated	-1.993	6.36846e-05	0.00125286
ENSG00000197576	HOXA4	Quizartinib only	down-regulated	-1.658	6.35977e-05	0.00125286
ENSG00000174206	C12orf66	Quizartinib only	up-regulated	1.142	6.59282e-05	0.00129094
ENSG00000179348	GATA2	Quizartinib only	up-regulated	1.185	7.15797e-05	0.00138862
ENSG00000164076	CAMKV	Quizartinib only	down-regulated	-1.502	7.53334e-05	0.00144671
ENSG00000131115	ZNF227	Quizartinib only	down-regulated	-1.083	7.53797e-05	0.00144671
ENSG00000170801	HTRA3	Quizartinib only	down-regulated	-3.027	7.65304e-05	0.00146433
ENSG00000137959	IFI44L	Quizartinib only	down-regulated	-3.764	8.04155e-05	0.00152935
ENSG00000188152	NUTM2G	Quizartinib only	down-regulated	-1.259	8.0907e-05	0.00153638
ENSG00000134627	PIWIL4	Quizartinib only	up-regulated	1.037	8.25991e-05	0.00156379
ENSG00000099937	SERPIND1	Quizartinib only	down-regulated	-1.55	8.48082e-05	0.00160079
ENSG00000179580	RNF151	Quizartinib only	up-regulated	3.313	8.70005e-05	0.00163236
ENSG00000099814	CEP170B	Quizartinib only	down-regulated	-1.837	8.86094e-05	0.00165268
ENSG00000183971	NPW	Quizartinib only	up-regulated	2.747	8.89185e-05	0.00165599
ENSG00000152253	SPC25	Quizartinib only	down-regulated	-1.424	9.00849e-05	0.00167276
ENSG00000269821	KCNQ1OT1	Quizartinib only	down-regulated	-1.288	9.13498e-05	0.00168737
ENSG00000072694	FCGR2B	Quizartinib only	up-regulated	1.1	9.14086e-05	0.00168737
ENSG00000051128	HOMER3	Quizartinib only	up-regulated	1.035	9.17948e-05	0.00169011
ENSG00000206228	HNRNPA1P4	Quizartinib only	up-regulated	1.071	9.39335e-05	0.00172227
ENSG00000198455	ZXDB	Quizartinib only	up-regulated	1.211	9.51259e-05	0.00172991
ENSG00000122859	NEUROG3	Quizartinib only	up-regulated	2.261	9.49948e-05	0.00172991
ENSG00000221869	CEBPD	Quizartinib only	up-regulated	1.143	9.60312e-05	0.00173949
ENSG00000125144	MT1G	Quizartinib only	up-regulated	1.014	9.9366e-05	0.00178958
ENSG00000107731	UNC5B	Quizartinib only	down-regulated	-1.975	0.000100288	0.00180103
ENSG00000197808	ZNF461	Quizartinib only	down-regulated	-1.256	0.000114805	0.00201566
ENSG00000198435	NRARP	Quizartinib only	up-regulated	2.62	0.000115744	0.00202366
ENSG00000154898	CCDC144CP	Quizartinib only	up-regulated	1.234	0.000116024	0.00202575
ENSG00000189089	RIMKLBP1	Quizartinib only	down-regulated	-1.903	0.00011792	0.00205314
ENSG00000116016	EPAS1	Quizartinib only	up-regulated	1.058	0.000120865	0.00209283
ENSG00000163915	IGF2BP2-AS1	Quizartinib only	down-regulated	-1.544	0.000121882	0.00210753
ENSG00000141560	FN3KRP	Quizartinib only	down-regulated	-1.07	0.000122807	0.00211771
ENSG00000227638	HNRNPA1P14	Quizartinib only	down-regulated	-1.609	0.000136071	0.00231469
ENSG00000100196	KDELR3	Quizartinib only	down-regulated	-1.735	0.000137648	0.00233519
ENSG00000114378	HYAL1	Quizartinib only	up-regulated	1.226	0.000139277	0.00235964
ENSG00000230185	C9orf147	Quizartinib only	up-regulated	2.13	0.000146445	0.00246117
ENSG00000031691	CENPQ	Quizartinib only	down-regulated	-1.022	0.000148183	0.00248374
ENSG00000099250	NRP1	Quizartinib only	down-regulated	-1.589	0.000154334	0.00257244
ENSG00000205808	PLPP6	Quizartinib only	up-regulated	1.523	0.000156049	0.00259483
ENSG00000135100	HNF1A	Quizartinib only	down-regulated	-3.39	0.000159986	0.00264629
ENSG00000137965	IFI44	Quizartinib only	down-regulated	-2.185	0.000163301	0.00268347
ENSG00000182472	CAPN12	Quizartinib only	down-regulated	-2.139	0.000163278	0.00268347
ENSG00000077984	CST7	Quizartinib only	up-regulated	1.003	0.000166707	0.00272159
ENSG00000269893	SNHG8	Quizartinib only	up-regulated	1.272	0.000166919	0.00272159
ENSG00000152767	FARP1	Quizartinib only	down-regulated	-1.655	0.000169794	0.00275773
ENSG00000181284	TMEM102	Quizartinib only	up-regulated	1.052	0.000175981	0.00283971
ENSG00000141977	CIB3	Quizartinib only	up-regulated	1.135	0.000175838	0.00283971
ENSG00000136449	MYCBPAP	Quizartinib only	up-regulated	2.802	0.000180303	0.00288484
ENSG00000131187	F12	Quizartinib only	up-regulated	1.254	0.000181779	0.00289993
ENSG00000125730	C3	Quizartinib only	up-regulated	1.213	0.00018445	0.00292768
ENSG00000140104	CLBA1	Quizartinib only	up-regulated	1.523	0.000185803	0.00293803
ENSG00000170092	SPDYE5	Quizartinib only	down-regulated	-1.31	0.000188863	0.00297145
ENSG00000233098	CCDC144NL-AS1	Quizartinib only	down-regulated	-1.021	0.000192556	0.00302577
ENSG00000118976	OTUD4P1	Quizartinib only	down-regulated	-2.176	0.00021222	0.00330175
ENSG00000219507	FTH1P8	Quizartinib only	up-regulated	1.556	0.000214464	0.00332142
ENSG00000269800	PLEKHA3P1	Quizartinib only	up-regulated	1.57	0.000215388	0.00332635
ENSG00000119725	ZNF410	Quizartinib only	down-regulated	-1.382	0.000217536	0.00335128
ENSG00000189227	C15orf61	Quizartinib only	up-regulated	1.205	0.000222841	0.00342462
ENSG00000095303	PTGS1	Quizartinib only	up-regulated	1.135	0.000228209	0.00349429
ENSG00000226632	UBE2V1P1	Quizartinib only	down-regulated	-2.337	0.000236979	0.0035979
ENSG00000270427	NRBF2P5	Quizartinib only	down-regulated	-2.227	0.000239018	0.00362011
ENSG00000184500	PROS1	Quizartinib only	down-regulated	-1.217	0.000239623	0.0036249
ENSG00000260229	PPIAP51	Quizartinib only	down-regulated	-1.32	0.000246401	0.00370958
ENSG00000165046	LETM2	Quizartinib only	up-regulated	1.077	0.000249123	0.00373714
ENSG00000213621	RPSAP54	Quizartinib only	up-regulated	1.485	0.000252373	0.00377957
ENSG00000234709	UPF3AP3	Quizartinib only	down-regulated	-1.3	0.000267589	0.00396682
ENSG00000104728	ARHGEF10	Quizartinib only	up-regulated	1.472	0.000268639	0.00397123
ENSG00000054793	ATP9A	Quizartinib only	down-regulated	-2.093	0.000272951	0.00401787
ENSG00000052802	MSMO1	Quizartinib only	down-regulated	-1.026	0.000278612	0.00409641
ENSG00000108590	MED31	Quizartinib only	up-regulated	1.173	0.000291479	0.00425079
ENSG00000256188	TAS2R30	Quizartinib only	down-regulated	-1.332	0.000300053	0.0043657
ENSG00000150637	CD226	Quizartinib only	down-regulated	-2.561	0.000305527	0.00441977
ENSG00000108515	ENO3	Quizartinib only	up-regulated	1.277	0.000311246	0.00448701
ENSG00000130222	GADD45G	Quizartinib only	up-regulated	2.305	0.00032233	0.00462558
ENSG00000123411	IKZF4	Quizartinib only	down-regulated	-1.358	0.000342591	0.00486634
ENSG00000162496	DHRS3	Quizartinib only	down-regulated	-1.276	0.000358971	0.00503857
ENSG00000183793	NPIPA5	Quizartinib only	up-regulated	1.006	0.000371932	0.00517781
ENSG00000101278	RPS10P5	Quizartinib only	up-regulated	1.514	0.000377687	0.00524051
ENSG00000259151	CAP2P1	Quizartinib only	down-regulated	-2.142	0.000379631	0.00526167
ENSG00000154760	SLFN13	Quizartinib only	down-regulated	-1.909	0.000381003	0.00527488
ENSG00000164967	RPP25L	Quizartinib only	up-regulated	1.46	0.000393472	0.00543553
ENSG00000119922	IFIT2	Quizartinib only	up-regulated	1.043	0.000400179	0.00551607
ENSG00000204301	NOTCH4	Quizartinib only	up-regulated	1.515	0.00040091	0.00552009
ENSG00000101986	ABCD1	Quizartinib only	up-regulated	1.006	0.000404287	0.00555441
ENSG00000203930	LINC00632	Quizartinib only	up-regulated	2.366	0.000409751	0.00561109
ENSG00000172602	RND1	Quizartinib only	up-regulated	1.656	0.00041387	0.00565518
ENSG00000171992	SYNPO	Quizartinib only	up-regulated	1.163	0.000427999	0.00580407
ENSG00000232415	ELN-AS1	Quizartinib only	up-regulated	3.008	0.000434084	0.00587392
ENSG00000161955	TNFSF13	Quizartinib only	up-regulated	1.32	0.000451272	0.00606067
ENSG00000217646	HIST1H2BPS2	Quizartinib only	up-regulated	2.251	0.000458587	0.0061394
ENSG00000140398	NEIL1	Quizartinib only	down-regulated	-1.48	0.000471122	0.00626055
ENSG00000119669	IRF2BPL	Quizartinib only	up-regulated	1.049	0.000480403	0.00635671
ENSG00000170469	SPATA24	Quizartinib only	up-regulated	2.01	0.000479738	0.00635671
ENSG00000235734	HMGN1P36	Quizartinib only	down-regulated	-1.543	0.000490536	0.00647065
ENSG00000160606	TLCD1	Quizartinib only	up-regulated	1.286	0.000498084	0.0065496
ENSG00000163612	FAM86KP	Quizartinib only	up-regulated	2.263	0.000509644	0.00667368
ENSG00000168079	SCARA5	Quizartinib only	up-regulated	1.217	0.000539136	0.0069802
ENSG00000183340	JRKL	Quizartinib only	up-regulated	1.446	0.000550276	0.00710217
ENSG00000214174	AMZ2P1	Quizartinib only	up-regulated	1.159	0.00055843	0.00719265
ENSG00000223899	SEC13P1	Quizartinib only	down-regulated	-2.39	0.00056103	0.00721874
ENSG00000155307	SAMSN1	Quizartinib only	up-regulated	1.567	0.000568549	0.00730055
ENSG00000179909	ZNF154	Quizartinib only	down-regulated	-1.411	0.000576769	0.00739099
ENSG00000180332	KCTD4	Quizartinib only	down-regulated	-1.501	0.00058777	0.00750138
ENSG00000173124	ACSM6	Quizartinib only	down-regulated	-1.331	0.000593113	0.00755423
ENSG00000085265	FCN1	Quizartinib only	up-regulated	2.234	0.000599762	0.00762347
ENSG00000023909	GCLM	Quizartinib only	down-regulated	-1.065	0.000601981	0.00764394
ENSG00000188375	H3F3C	Quizartinib only	up-regulated	2.16	0.000604318	0.00766588
ENSG00000164850	GPER1	Quizartinib only	down-regulated	-2.325	0.000607623	0.00770003
ENSG00000145794	MEGF10	Quizartinib only	down-regulated	-1.414	0.000642731	0.00804849
ENSG00000250539	KRT8P33	Quizartinib only	down-regulated	-1.04	0.000642804	0.00804849
ENSG00000145623	OSMR	Quizartinib only	down-regulated	-2.522	0.000649022	0.0081102
ENSG00000133392	MYH11	Quizartinib only	down-regulated	-1.329	0.000650623	0.00811407
ENSG00000118298	CA14	Quizartinib only	down-regulated	-2.095	0.000665952	0.00823539
ENSG00000007968	E2F2	Quizartinib only	down-regulated	-1.053	0.000665887	0.00823539
ENSG00000110011	DNAJC4	Quizartinib only	up-regulated	1.009	0.000663292	0.00823539
ENSG00000089012	SIRPG	Quizartinib only	down-regulated	-1.639	0.000685155	0.00841943
ENSG00000104804	TULP2	Quizartinib only	up-regulated	1.037	0.000705722	0.0086216
ENSG00000230224	PHBP9	Quizartinib only	down-regulated	-1.553	0.000719286	0.00875329
ENSG00000113369	ARRDC3	Quizartinib only	up-regulated	1.276	0.00072573	0.00882317
ENSG00000225215	SMARCE1P1	Quizartinib only	down-regulated	-2.136	0.00072941	0.00885078
ENSG00000188163	FAM166A	Quizartinib only	up-regulated	1.104	0.000748356	0.00903707
ENSG00000059915	PSD	Quizartinib only	up-regulated	1.469	0.000773796	0.00925394
ENSG00000180066	C10orf91	Quizartinib only	up-regulated	1.458	0.000775858	0.00926241
ENSG00000234618	RPSAP9	Quizartinib only	up-regulated	1.748	0.000780036	0.00928778
ENSG00000260139	CSPG4P13	Quizartinib only	down-regulated	-1.118	0.00078713	0.00935256
ENSG00000100100	PIK3IP1	Quizartinib only	up-regulated	1.266	0.000790184	0.00937998
ENSG00000232888	RPS11P5	Quizartinib only	down-regulated	-1.046	0.000792656	0.00939159
ENSG00000269313	MAGIX	Quizartinib only	up-regulated	1.837	0.000813437	0.00957465
ENSG00000226608	FTLP3	Quizartinib only	up-regulated	1.226	0.000851413	0.00992868
ENSG00000204099	NEU4	Quizartinib only	up-regulated	1.024	0.000852966	0.00993756
ENSG00000006704	GTF2IRD1	Quizartinib only	down-regulated	-2.222	0.000856884	0.00997397
ENSG00000253457	SMIM18	Quizartinib only	down-regulated	-1.455	0.000857961	0.00997727
ENSG00000228727	SAPCD1	Quizartinib only	down-regulated	-2.305	0.000875341	0.0101533
ENSG00000106819	ASPN	Quizartinib only	down-regulated	-1.529	0.000880654	0.010194
ENSG00000231721	LINC-PINT	Quizartinib only	down-regulated	-1.642	0.000881896	0.010199
ENSG00000099834	CDHR5	Quizartinib only	down-regulated	-1.55	0.000891004	0.0102854
ENSG00000119661	DNAL1	Quizartinib only	down-regulated	-2.21	0.000908098	0.0104444
ENSG00000160318	CLDND2	Quizartinib only	up-regulated	1.688	0.000912669	0.0104873
ENSG00000164211	STARD4	Quizartinib only	down-regulated	-1.118	0.000917535	0.0105336
ENSG00000176857	GJA1P1	Quizartinib only	down-regulated	-1.978	0.000921515	0.0105521
ENSG00000105996	HOXA2	Quizartinib only	down-regulated	-1.044	0.000920393	0.0105521
ENSG00000166471	TMEM41B	Quizartinib only	down-regulated	-1.046	0.000938957	0.0106924
ENSG00000104814	MAP4K1	Quizartinib only	up-regulated	1.168	0.000959121	0.0108721
ENSG00000180425	C11orf71	Quizartinib only	up-regulated	2.375	0.000965776	0.010918
ENSG00000167261	DPEP2	Quizartinib only	up-regulated	1.307	0.000968542	0.0109394
ENSG00000228653	HNRNPCP7	Quizartinib only	down-regulated	-2.002	0.000985016	0.0110856
ENSG00000156345	CDK20	Quizartinib only	up-regulated	1.077	0.0010252	0.0113951
ENSG00000186652	PRG2	Quizartinib only	up-regulated	2.286	0.00107075	0.0118489
ENSG00000169247	SH3TC2	Quizartinib only	up-regulated	1.076	0.00110212	0.0121108
ENSG00000162645	GBP2	Quizartinib only	down-regulated	-1.065	0.00110459	0.0121273
ENSG00000277778	PGM5P2	Quizartinib only	down-regulated	-1.882	0.00111367	0.0122057
ENSG00000261701	HPR	Quizartinib only	down-regulated	-1.706	0.00113001	0.0123525
ENSG00000260898	ADPGK-AS1	Quizartinib only	up-regulated	1.459	0.0011315	0.012358
ENSG00000213626	LBH	Quizartinib only	up-regulated	1.393	0.00113563	0.0123924
ENSG00000142675	CNKSR1	Quizartinib only	up-regulated	2.443	0.00113728	0.0123996
ENSG00000226498	RPSAP21	Quizartinib only	down-regulated	-1.673	0.00114639	0.0124665
ENSG00000231579	RPL7P21	Quizartinib only	down-regulated	-1.434	0.0011456	0.0124665
ENSG00000050555	LAMC3	Quizartinib only	up-regulated	1.997	0.00117456	0.0127178
ENSG00000121406	ZNF549	Quizartinib only	down-regulated	-1.04	0.00118478	0.0128064
ENSG00000093072	ADA2	Quizartinib only	up-regulated	1.067	0.00121639	0.0130694
ENSG00000242419	PCDHGC4	Quizartinib only	down-regulated	-1.907	0.00124299	0.0132799
ENSG00000257246	PHBP19	Quizartinib only	down-regulated	-1.445	0.00125102	0.013339
ENSG00000246705	H2AFJ	Quizartinib only	up-regulated	1.322	0.00128269	0.0136188
ENSG00000265790	RNASEH1P1	Quizartinib only	down-regulated	-1.063	0.00129459	0.0136759
ENSG00000158428	CATIP	Quizartinib only	up-regulated	2.141	0.00129319	0.0136759
ENSG00000186326	RGS9BP	Quizartinib only	up-regulated	1.536	0.00130001	0.0137216
ENSG00000171714	ANO5	Quizartinib only	down-regulated	-1.154	0.0013229	0.0139058
ENSG00000255040	MORF4L1P3	Quizartinib only	down-regulated	-1.108	0.00133046	0.0139283
ENSG00000242094	FOXP1-IT1	Quizartinib only	down-regulated	-1.906	0.00134662	0.0140717
ENSG00000138131	LOXL4	Quizartinib only	down-regulated	-1.375	0.00135271	0.0141029
ENSG00000168811	IL12A	Quizartinib only	up-regulated	1.561	0.00135408	0.0141029
ENSG00000231799	PA2G4P6	Quizartinib only	down-regulated	-1.651	0.00135937	0.0141345
ENSG00000233231	HNRNPA1P49	Quizartinib only	down-regulated	-1.023	0.00136229	0.0141532
ENSG00000103942	HOMER2	Quizartinib only	up-regulated	1.619	0.00139616	0.0144217
ENSG00000130950	NUTM2F	Quizartinib only	down-regulated	-1.378	0.00142845	0.0147068
ENSG00000278615	C11orf98	Quizartinib only	up-regulated	1.182	0.00143083	0.0147193
ENSG00000179750	APOBEC3B	Quizartinib only	down-regulated	-1.078	0.00145383	0.014895
ENSG00000268996	MAN1B1-AS1	Quizartinib only	up-regulated	1.758	0.00147553	0.0150926
ENSG00000177350	RPL13AP3	Quizartinib only	up-regulated	1.107	0.00148164	0.0151429
ENSG00000242100	RPL9P32	Quizartinib only	down-regulated	-1.136	0.00151855	0.0154198
ENSG00000204920	ZNF155	Quizartinib only	down-regulated	-1.344	0.00153003	0.0155113
ENSG00000084444	FAM234B	Quizartinib only	down-regulated	-1.09	0.00155672	0.0157185
ENSG00000132801	ZSWIM3	Quizartinib only	up-regulated	1.673	0.00157738	0.0158369
ENSG00000080007	DDX43	Quizartinib only	down-regulated	-1.972	0.00158704	0.0159096
ENSG00000105711	SCN1B	Quizartinib only	up-regulated	1.928	0.00160252	0.016052
ENSG00000008056	SYN1	Quizartinib only	down-regulated	-2.077	0.00161306	0.0161319
ENSG00000204287	HLA-DRA	Quizartinib only	up-regulated	1.031	0.00162742	0.0162368
ENSG00000087903	RFX2	Quizartinib only	down-regulated	-1.172	0.00163719	0.0162996
ENSG00000237541	HLA-DQA2	Quizartinib only	up-regulated	1.113	0.00163767	0.0162996
ENSG00000257017	HP	Quizartinib only	down-regulated	-2.557	0.00164094	0.0163069
ENSG00000075213	SEMA3A	Quizartinib only	down-regulated	-1.084	0.00166089	0.0164791
ENSG00000236397	DDX11L2	Quizartinib only	up-regulated	1.456	0.00175484	0.0173196
ENSG00000154262	ABCA6	Quizartinib only	up-regulated	1.266	0.00178571	0.0175513
ENSG00000053702	NRIP2	Quizartinib only	down-regulated	-1.48	0.00181125	0.0177331
ENSG00000157999	ANKRD61	Quizartinib only	down-regulated	-1.766	0.00183827	0.0179557
ENSG00000157404	KIT	Quizartinib only	down-regulated	-2.074	0.00184726	0.0180294
ENSG00000275714	HIST1H3A	Quizartinib only	up-regulated	1.056	0.0018595	0.0181165
ENSG00000221949	LINC01465	Quizartinib only	up-regulated	1.459	0.00189768	0.0183789
ENSG00000127083	OMD	Quizartinib only	down-regulated	-1.527	0.00191161	0.0184853
ENSG00000226450	CYP2D8P	Quizartinib only	down-regulated	-1.577	0.00192478	0.0185983
ENSG00000168806	LCMT2	Quizartinib only	up-regulated	1.22	0.00197044	0.0189087
ENSG00000196787	HIST1H2AG	Quizartinib only	up-regulated	1.014	0.00198925	0.0190311
ENSG00000107719	PALD1	Quizartinib only	down-regulated	-2.269	0.00199818	0.0191019
ENSG00000228347	FTLP17	Quizartinib only	up-regulated	2.611	0.00201109	0.0191816
ENSG00000227379	PPIAP2	Quizartinib only	down-regulated	-1.201	0.00201511	0.0192054
ENSG00000187189	TSPYL4	Quizartinib only	up-regulated	1.099	0.00202887	0.0192927
ENSG00000233460	RPL35AP31	Quizartinib only	down-regulated	-1.479	0.00203588	0.0193447
ENSG00000198466	ZNF587	Quizartinib only	down-regulated	-1.453	0.00204148	0.0193832
ENSG00000162779	AXDND1	Quizartinib only	up-regulated	1.792	0.0020912	0.0197658
ENSG00000234925	ATP5HP4	Quizartinib only	down-regulated	-1.007	0.00211119	0.0199098
ENSG00000060303	RPS17P5	Quizartinib only	up-regulated	1.231	0.00211475	0.0199135
ENSG00000077264	PAK3	Quizartinib only	down-regulated	-1.892	0.0021533	0.0202167
ENSG00000065717	TLE2	Quizartinib only	down-regulated	-1.898	0.00216402	0.020289
ENSG00000223984	HNRNPRP1	Quizartinib only	down-regulated	-1.303	0.00216483	0.020289
ENSG00000105829	BET1	Quizartinib only	up-regulated	1.116	0.00216754	0.020289
ENSG00000237263	MAPK6PS3	Quizartinib only	down-regulated	-1.24	0.00217403	0.0203346
ENSG00000163738	MTHFD2L	Quizartinib only	up-regulated	1.136	0.002202	0.0205047
ENSG00000087245	MMP2	Quizartinib only	up-regulated	1.73	0.00221229	0.0205548
ENSG00000166147	FBN1	Quizartinib only	down-regulated	-1.056	0.00222712	0.0206362
ENSG00000124920	MYRF	Quizartinib only	down-regulated	-2.112	0.00225947	0.0208516
ENSG00000100979	PLTP	Quizartinib only	up-regulated	1.004	0.00230259	0.0211902
ENSG00000108352	RAPGEFL1	Quizartinib only	down-regulated	-1.215	0.00236727	0.0216429
ENSG00000229018	PMS2P7	Quizartinib only	up-regulated	1.442	0.00245689	0.0222839
ENSG00000154736	ADAMTS5	Quizartinib only	up-regulated	1.169	0.00246275	0.022321
ENSG00000182134	TDRKH	Quizartinib only	up-regulated	1.869	0.00247368	0.0223556
ENSG00000203812	HIST2H2AA3	Quizartinib only	up-regulated	1.111	0.00249848	0.0225473
ENSG00000153721	CNKSR3	Quizartinib only	down-regulated	-1.663	0.00252205	0.0226624
ENSG00000198416	ZNF658B	Quizartinib only	up-regulated	1.896	0.0025219	0.0226624
ENSG00000242457	RBBP4P2	Quizartinib only	down-regulated	-1.444	0.00252703	0.0226909
ENSG00000163359	COL6A3	Quizartinib only	down-regulated	-1.117	0.00259325	0.0231532
ENSG00000046604	DSG2	Quizartinib only	down-regulated	-1.055	0.00259995	0.0231801
ENSG00000172209	GPR22	Quizartinib only	down-regulated	-1.316	0.00263149	0.0234447
ENSG00000172594	SMPDL3A	Quizartinib only	up-regulated	1.61	0.00269787	0.0239344
ENSG00000220323	HIST2H2BD	Quizartinib only	up-regulated	1.612	0.00275034	0.0243022
ENSG00000197429	IPP	Quizartinib only	down-regulated	-1.647	0.00278042	0.0244595
ENSG00000180730	SHISA2	Quizartinib only	up-regulated	1.287	0.00291397	0.0254033
ENSG00000223864	NPM1P19	Quizartinib only	down-regulated	-1.813	0.00298201	0.0259066
ENSG00000105988	NHP2P1	Quizartinib only	down-regulated	-1.874	0.00301727	0.0261407
ENSG00000100918	REC8	Quizartinib only	down-regulated	-1.089	0.00304874	0.0263407
ENSG00000073464	CLCN4	Quizartinib only	down-regulated	-1.267	0.00315848	0.027121
ENSG00000204922	UQCC3	Quizartinib only	up-regulated	1.096	0.00318209	0.0273052
ENSG00000141837	CACNA1A	Quizartinib only	up-regulated	1.305	0.00319433	0.0273915
ENSG00000213253	RPL12P42	Quizartinib only	up-regulated	1.731	0.00322954	0.0275806
ENSG00000184492	FOXD4L1	Quizartinib only	down-regulated	-2.928	0.00330946	0.0281193
ENSG00000100197	CYP2D6	Quizartinib only	down-regulated	-1.531	0.00331276	0.0281193
ENSG00000227073	SDHDP2	Quizartinib only	down-regulated	-1.941	0.00331657	0.0281312
ENSG00000164342	TLR3	Quizartinib only	down-regulated	-1.61	0.00337718	0.028493
ENSG00000278175	GLIDR	Quizartinib only	up-regulated	2.529	0.00342168	0.0287695
ENSG00000234782	TPT1P9	Quizartinib only	up-regulated	1.131	0.00347873	0.0290765
ENSG00000127329	PTPRB	Quizartinib only	down-regulated	-1.275	0.00349392	0.0291841
ENSG00000214279	SCART1	Quizartinib only	down-regulated	-1.122	0.00351436	0.029277
ENSG00000196267	ZNF836	Quizartinib only	down-regulated	-1.004	0.00353406	0.0294216
ENSG00000143387	CTSK	Quizartinib only	down-regulated	-1.076	0.00355049	0.0295193
ENSG00000234945	GTF3C2-AS1	Quizartinib only	down-regulated	-1.682	0.00361911	0.0299907
ENSG00000180610	ZBTB12BP	Quizartinib only	down-regulated	-2.032	0.00368434	0.0303688
ENSG00000118162	KPTN	Quizartinib only	up-regulated	1.096	0.00368201	0.0303688
ENSG00000138735	PDE5A	Quizartinib only	down-regulated	-1.109	0.00369992	0.0304113
ENSG00000221990	EXOC3-AS1	Quizartinib only	up-regulated	1.265	0.0037655	0.0308178
ENSG00000144452	ABCA12	Quizartinib only	down-regulated	-1.941	0.00377355	0.0308435
ENSG00000243910	TUBA4B	Quizartinib only	up-regulated	1.759	0.00378738	0.0309164
ENSG00000205269	TMEM170B	Quizartinib only	up-regulated	1.262	0.00387462	0.031384
ENSG00000257446	ZNF878	Quizartinib only	down-regulated	-1.139	0.00389284	0.0314909
ENSG00000007372	PAX6	Quizartinib only	down-regulated	-1.13	0.00389063	0.0314909
ENSG00000231169	EEF1B2P1	Quizartinib only	down-regulated	-1.268	0.00392566	0.0316546
ENSG00000179104	TMTC2	Quizartinib only	up-regulated	1.461	0.0040783	0.0326342
ENSG00000071242	RPS6KA2	Quizartinib only	down-regulated	-1.31	0.00416807	0.0331626
ENSG00000120149	MSX2	Quizartinib only	up-regulated	1.227	0.00416702	0.0331626
ENSG00000090013	BLVRB	Quizartinib only	up-regulated	1.117	0.00420452	0.033326
ENSG00000186792	HYAL3	Quizartinib only	up-regulated	1.064	0.00423243	0.0334799
ENSG00000197852	FAM212B	Quizartinib only	up-regulated	1.152	0.00426451	0.0336741
ENSG00000074416	MGLL	Quizartinib only	up-regulated	1.419	0.00427265	0.0336961
ENSG00000243964	RPL23AP65	Quizartinib only	up-regulated	1.076	0.00431271	0.0339481
ENSG00000149516	MS4A3	Quizartinib only	up-regulated	1.062	0.00438551	0.0343705
ENSG00000276070	CCL4L2	Quizartinib only	up-regulated	1.445	0.00440637	0.0345124
ENSG00000136213	CHST12	Quizartinib only	up-regulated	1.417	0.00441927	0.0345489
ENSG00000236876	TMSB4XP1	Quizartinib only	up-regulated	1.29	0.00442759	0.0345924
ENSG00000122188	LAX1	Quizartinib only	up-regulated	1.488	0.00444071	0.0346734
ENSG00000161714	PLCD3	Quizartinib only	down-regulated	-1.563	0.00444588	0.0346922
ENSG00000132639	SNAP25	Quizartinib only	down-regulated	-1.262	0.0044582	0.0347668
ENSG00000125378	BMP4	Quizartinib only	down-regulated	-1.778	0.00448279	0.0348504
ENSG00000223776	LGALS8-AS1	Quizartinib only	up-regulated	1.624	0.00452806	0.0350939
ENSG00000181409	AATK	Quizartinib only	down-regulated	-1.95	0.00455691	0.035274
ENSG00000168970	JMJD7-PLA2G4B	Quizartinib only	down-regulated	-1.612	0.00456999	0.0353534
ENSG00000117983	MUC5B	Quizartinib only	down-regulated	-1.663	0.00459881	0.0355291
ENSG00000177535	OR2B11	Quizartinib only	up-regulated	1.715	0.00459839	0.0355291
ENSG00000078814	MYH7B	Quizartinib only	down-regulated	-1.182	0.00462427	0.0356636
ENSG00000023445	BIRC3	Quizartinib only	up-regulated	1.501	0.00469864	0.0361212
ENSG00000132623	ANKEF1	Quizartinib only	down-regulated	-1.626	0.00471299	0.0361737
ENSG00000278535	DHRS11	Quizartinib only	down-regulated	-1.526	0.00471631	0.0361737
ENSG00000235413	KRT18P63	Quizartinib only	down-regulated	-1.63	0.00482361	0.0367946
ENSG00000225880	LINC00115	Quizartinib only	up-regulated	1.367	0.00484375	0.0369259
ENSG00000188215	DCUN1D3	Quizartinib only	up-regulated	1.258	0.00487108	0.0370892
ENSG00000108375	RNF43	Quizartinib only	down-regulated	-1.418	0.00488822	0.037189
ENSG00000183682	BMP8A	Quizartinib only	down-regulated	-1.361	0.00489552	0.037189
ENSG00000125352	RNF113A	Quizartinib only	up-regulated	1.101	0.00490749	0.0372087
ENSG00000080823	MOK	Quizartinib only	down-regulated	-1.287	0.00496055	0.0374362
ENSG00000113638	TTC33	Quizartinib only	down-regulated	-1.037	0.00496192	0.0374362
ENSG00000213928	IRF9	Quizartinib only	down-regulated	-1.238	0.00501983	0.037787
ENSG00000260852	FBXL19-AS1	Quizartinib only	up-regulated	1.201	0.00503589	0.0378852
ENSG00000111266	DUSP16	Quizartinib only	down-regulated	-1.102	0.0051408	0.0384902
ENSG00000214212	C19orf38	Quizartinib only	up-regulated	1.496	0.00515524	0.0385753
ENSG00000122778	KIAA1549	Quizartinib only	up-regulated	1.638	0.0051759	0.0386839
ENSG00000156384	SFR1	Quizartinib only	up-regulated	1.17	0.00521683	0.0389434
ENSG00000106236	NPTX2	Quizartinib only	up-regulated	1.846	0.00523353	0.0390218
ENSG00000204655	MOG	Quizartinib only	down-regulated	-1.07	0.00533318	0.0396706
ENSG00000111087	GLI1	Quizartinib only	down-regulated	-1.919	0.00536644	0.0398709
ENSG00000242445	RPL7AP11	Quizartinib only	down-regulated	-1.149	0.005418	0.040159
ENSG00000226174	TEX22	Quizartinib only	up-regulated	2.034	0.00543378	0.0402522
ENSG00000260691	ANKRD20A1	Quizartinib only	down-regulated	-2.135	0.00543909	0.0402679
ENSG00000175899	A2M	Quizartinib only	down-regulated	-1.517	0.00566306	0.041464
ENSG00000148950	IMMP1L	Quizartinib only	down-regulated	-1.152	0.00565345	0.041464
ENSG00000235865	GSN-AS1	Quizartinib only	down-regulated	-1.807	0.0057012	0.0416595
ENSG00000100583	SAMD15	Quizartinib only	up-regulated	1.241	0.00570329	0.0416595
ENSG00000182405	PGBD4	Quizartinib only	up-regulated	1.093	0.00570793	0.0416692
ENSG00000269304	FKBP1AP1	Quizartinib only	down-regulated	-1.716	0.00579352	0.0421228
ENSG00000229696	KARSP1	Quizartinib only	down-regulated	-1.924	0.00606848	0.0434931
ENSG00000131188	PRR7	Quizartinib only	up-regulated	1.221	0.00619924	0.0441783
ENSG00000142512	SIGLEC10	Quizartinib only	down-regulated	-1.306	0.00623961	0.0444409
ENSG00000073670	ADAM11	Quizartinib only	up-regulated	2.005	0.0062704	0.044534
ENSG00000221923	ZNF880	Quizartinib only	up-regulated	1.099	0.00632169	0.0446712
ENSG00000101236	RNF24	Quizartinib only	down-regulated	-1.023	0.0063523	0.0447873
ENSG00000260916	CCPG1	Quizartinib only	down-regulated	-1.303	0.00649545	0.0455406
ENSG00000185614	FAM212A	Quizartinib only	up-regulated	1.283	0.00651868	0.045678
ENSG00000178631	ACTG1P1	Quizartinib only	up-regulated	1.698	0.00668626	0.0466702
ENSG00000100478	AP4S1	Quizartinib only	down-regulated	-1.202	0.00670388	0.0467672
ENSG00000181800	CELF2-AS1	Quizartinib only	down-regulated	-1.156	0.00689297	0.0477682
ENSG00000253537	PCDHGA7	Quizartinib only	down-regulated	-1.302	0.00700029	0.0482724
ENSG00000138378	STAT4	Quizartinib only	down-regulated	-1.13	0.00702184	0.048315
ENSG00000154099	DNAAF1	Quizartinib only	up-regulated	1.666	0.0070499	0.0483583
ENSG00000189298	ZKSCAN3	Quizartinib only	up-regulated	1.064	0.00715353	0.0489
ENSG00000167680	SEMA6B	Quizartinib only	up-regulated	1.054	0.00720745	0.0491883
ENSG00000088876	ZNF343	Quizartinib only	up-regulated	1.072	0.0072936	0.0496953
ENSG00000119922	IFIT2	LY2510924 only	up-regulated	1.918	3.7786e-18	4.85513e-14
ENSG00000137331	IER3	LY2510925 only	up-regulated	2.026	3.92923e-16	2.52434e-12
ENSG00000188388	GOLGA6L3	LY2510926 only	up-regulated	3.928	1.56992e-15	6.72395e-12
ENSG00000159388	BTG2	LY2510927 only	up-regulated	1.341	2.71572e-12	8.72357e-09
ENSG00000179388	EGR3	LY2510928 only	up-regulated	1.394	6.68243e-12	1.71725e-08
ENSG00000171223	JUNB	LY2510929 only	up-regulated	1.347	2.30694e-11	4.94032e-08
ENSG00000143333	RGS16	LY2510930 only	up-regulated	1.652	1.51745e-10	2.78539e-07
ENSG00000185650	ZFP36L1	LY2510931 only	up-regulated	1.316	2.19975e-10	3.53308e-07
ENSG00000099985	OSM	LY2510932 only	up-regulated	1.189	1.51462e-09	2.16237e-06
ENSG00000137267	TUBB2A	LY2510933 only	up-regulated	1.577	2.89205e-09	3.716e-06
ENSG00000122877	EGR2	LY2510934 only	up-regulated	1.63	4.2873e-09	5.00796e-06
ENSG00000128422	KRT17	LY2510935 only	up-regulated	7.937	1.12745e-08	1.20722e-05
ENSG00000184557	SOCS3	LY2510936 only	up-regulated	1.086	1.45101e-08	1.43416e-05
ENSG00000119508	NR4A3	LY2510937 only	up-regulated	1.058	2.48411e-08	2.27988e-05
ENSG00000165879	FRAT1	LY2510938 only	up-regulated	1.297	3.80712e-08	3.26118e-05
ENSG00000123358	NR4A1	LY2510939 only	up-regulated	1.106	4.16099e-08	3.34154e-05
ENSG00000276085	CCL3L3	LY2510940 only	up-regulated	1.91	5.48431e-08	4.14517e-05
ENSG00000114315	HES1	LY2510941 only	up-regulated	1.101	8.47324e-08	6.04848e-05
ENSG00000133055	MYBPH	LY2510942 only	up-regulated	1.552	1.57446e-07	0.000106475
ENSG00000132965	ALOX5AP	LY2510943 only	up-regulated	1.302	2.10796e-07	0.000135426
ENSG00000119917	IFIT3	LY2510944 only	up-regulated	1.417	2.69518e-07	0.000164906
ENSG00000239650	GUSBP4	LY2510945 only	down-regulated	-1.753	3.05667e-07	0.000178524
ENSG00000120129	DUSP1	LY2510946 only	up-regulated	1.223	3.34392e-07	0.000183589
ENSG00000204385	SLC44A4	LY2510947 only	up-regulated	2.438	3.42917e-07	0.000183589
ENSG00000232882	PHKA1P1	LY2510948 only	down-regulated	-2.814	3.88996e-07	0.000199928
ENSG00000241233	KRTAP5-8	LY2510949 only	down-regulated	-8.387	5.36689e-07	0.000265227
ENSG00000185745	IFIT1	LY2510950 only	up-regulated	1.806	6.54345e-07	0.000300274
ENSG00000105672	ETV2	LY2510951 only	up-regulated	2.03	9.04475e-07	0.000400745
ENSG00000118515	SGK1	LY2510952 only	up-regulated	1.352	9.95163e-07	0.000426228
ENSG00000136206	SPDYE1	LY2510953 only	down-regulated	-1.546	1.28857e-06	0.000519696
ENSG00000267493	CIRBP-AS1	LY2510954 only	up-regulated	1.152	1.29428e-06	0.000519696
ENSG00000181649	PHLDA2	LY2510955 only	up-regulated	1.335	1.4302e-06	0.000556868
ENSG00000119138	KLF9	LY2510956 only	up-regulated	1.458	1.61611e-06	0.000610746
ENSG00000261701	HPR	LY2510957 only	down-regulated	-2.81	1.671e-06	0.000613449
ENSG00000164330	EBF1	LY2510958 only	up-regulated	1.363	2.07516e-06	0.000740658
ENSG00000231942	HNRNPA1P36	LY2510959 only	down-regulated	-2.484	2.47775e-06	0.00086045
ENSG00000188152	NUTM2G	LY2510960 only	down-regulated	-1.835	2.65717e-06	0.000898475
ENSG00000162783	IER5	LY2510961 only	up-regulated	1.034	3.27999e-06	0.00108063
ENSG00000049540	ELN	LY2510962 only	up-regulated	1.782	3.80354e-06	0.00119199
ENSG00000153898	MCOLN2	LY2510963 only	down-regulated	-1.134	4.09592e-06	0.00125306
ENSG00000177606	JUN	LY2510964 only	up-regulated	1.081	5.13445e-06	0.00153425
ENSG00000125740	FOSB	LY2510965 only	up-regulated	1.028	5.2972e-06	0.0015469
ENSG00000124216	SNAI1	LY2510966 only	up-regulated	1.328	5.42242e-06	0.00154828
ENSG00000139289	PHLDA1	LY2510967 only	up-regulated	1.014	9.00367e-06	0.00246145
ENSG00000198796	ALPK2	LY2510968 only	up-regulated	2.429	1.14039e-05	0.00287311
ENSG00000126861	OMG	LY2510969 only	down-regulated	-1.906	1.20704e-05	0.00298255
ENSG00000235919	ASH1L-AS1	LY2510970 only	up-regulated	1.104	1.52938e-05	0.00357291
ENSG00000160888	IER2	LY2510971 only	up-regulated	1.139	1.52437e-05	0.00357291
ENSG00000101342	TLDC2	LY2510972 only	down-regulated	-1.866	1.61849e-05	0.00364842
ENSG00000144857	BOC	LY2510973 only	up-regulated	1.924	1.59663e-05	0.00364842
ENSG00000169242	EFNA1	LY2510974 only	up-regulated	3.245	1.91264e-05	0.00416533
ENSG00000171724	VAT1L	LY2510975 only	up-regulated	1.196	2.10632e-05	0.00451068
ENSG00000169429	CXCL8	LY2510976 only	up-regulated	1.398	2.19521e-05	0.00462398
ENSG00000152763	WDR78	LY2510977 only	up-regulated	1.522	2.41286e-05	0.00500047
ENSG00000271503	CCL5	LY2510978 only	up-regulated	1.128	2.64086e-05	0.00537109
ENSG00000120738	EGR1	LY2510979 only	up-regulated	1.27	2.92392e-05	0.00577992
ENSG00000168484	SFTPC	LY2510980 only	up-regulated	3.613	3.15391e-05	0.00604844
ENSG00000256188	TAS2R30	LY2510981 only	down-regulated	-1.804	4.05767e-05	0.00755609
ENSG00000070182	SPTB	LY2510982 only	down-regulated	-2.465	4.44872e-05	0.00805094
ENSG00000108551	RASD1	LY2510983 only	up-regulated	1.874	4.61494e-05	0.00823574
ENSG00000163705	FANCD2OS	LY2510984 only	down-regulated	-3.365	4.71255e-05	0.00824394
ENSG00000255524	NPIPB8	LY2510985 only	up-regulated	3.185	4.74785e-05	0.00824394
ENSG00000090104	RGS1	LY2510986 only	up-regulated	1.273	4.91268e-05	0.00840845
ENSG00000198576	ARC	LY2510987 only	up-regulated	2.283	5.44184e-05	0.0090808
ENSG00000227638	HNRNPA1P14	LY2510988 only	down-regulated	-1.972	5.81528e-05	0.00922476
ENSG00000135114	OASL	LY2510989 only	up-regulated	1.373	5.77187e-05	0.00922476
ENSG00000162772	ATF3	LY2510990 only	up-regulated	1.05	6.71156e-05	0.01039
ENSG00000259581	TYRO3P	LY2510991 only	down-regulated	-1.209	6.83724e-05	0.0104585
ENSG00000255040	MORF4L1P3	LY2510992 only	down-regulated	-1.619	7.13272e-05	0.0107822
ENSG00000188483	IER5L	LY2510993 only	up-regulated	1.663	7.516e-05	0.0111004
ENSG00000116741	RGS2	LY2510994 only	up-regulated	1.08	7.89411e-05	0.0115263
ENSG00000126583	PRKCG	LY2510995 only	down-regulated	-2.111	8.24781e-05	0.0119074
ENSG00000186645	SPDYE17	LY2510996 only	down-regulated	-3.933	8.38237e-05	0.0119672
ENSG00000157999	ANKRD61	LY2510997 only	down-regulated	-2.341	8.66297e-05	0.0122319
ENSG00000183779	ZNF703	LY2510998 only	up-regulated	1.164	9.04556e-05	0.0123645
ENSG00000117114	ADGRL2	LY2510999 only	up-regulated	1.34	9.03341e-05	0.0123645
ENSG00000203930	LINC00632	LY2511000 only	up-regulated	2.322	9.71295e-05	0.0130002
ENSG00000127083	OMD	LY2511001 only	down-regulated	-2.293	9.91623e-05	0.0130869
ENSG00000213763	ACTBP2	LY2511002 only	up-regulated	1.086	9.98148e-05	0.0130869
ENSG00000170345	FOS	LY2511003 only	up-regulated	1.168	0.000106669	0.0138443
ENSG00000158050	DUSP2	LY2511004 only	up-regulated	1.223	0.000108127	0.0138933
ENSG00000263219	RYKP1	LY2511005 only	down-regulated	-2.092	0.000118895	0.0145494
ENSG00000188486	H2AFX	LY2511006 only	up-regulated	1.044	0.000118209	0.0145494
ENSG00000214756	METTL12	LY2511007 only	up-regulated	1.242	0.000122971	0.0146302
ENSG00000225526	MKRN2OS	LY2511008 only	down-regulated	-3.3	0.000135574	0.0158362
ENSG00000187193	MT1X	LY2511009 only	up-regulated	1.042	0.000144738	0.0167544
ENSG00000234945	GTF3C2-AS1	LY2511010 only	down-regulated	-2.381	0.000164254	0.0181939
ENSG00000171877	FRMD5	LY2511011 only	down-regulated	-1.946	0.000163392	0.0181939
ENSG00000261279	ULK4P1	LY2511012 only	down-regulated	-2.408	0.000179009	0.019372
ENSG00000099937	SERPIND1	LY2511013 only	down-regulated	-1.63	0.00018092	0.019372
ENSG00000229894	GK3P	LY2511014 only	down-regulated	-1.433	0.000180485	0.019372
ENSG00000126709	IFI6	LY2511015 only	up-regulated	1.768	0.000196682	0.0207145
ENSG00000269821	KCNQ1OT1	LY2511016 only	down-regulated	-1.282	0.000204563	0.021197
ENSG00000174776	WDR49	LY2511017 only	down-regulated	-1.126	0.00021258	0.0216781
ENSG00000243307	POM121L6P	LY2511018 only	down-regulated	-1.884	0.000217429	0.0218261
ENSG00000255398	HCAR3	LY2511019 only	up-regulated	1.127	0.000216243	0.0218261
ENSG00000227379	PPIAP2	LY2511020 only	down-regulated	-1.564	0.000225395	0.0222777
ENSG00000242100	RPL9P32	LY2511021 only	down-regulated	-1.484	0.000229285	0.0224892
ENSG00000259378	DCAF13P3	LY2511022 only	down-regulated	-2.532	0.000242592	0.0236141
ENSG00000115844	DLX2	LY2511023 only	up-regulated	1.162	0.000248531	0.0240104
ENSG00000235957	COX7CP1	LY2511024 only	down-regulated	-1.752	0.000253889	0.0243449
ENSG00000248641	HMGA1P2	LY2511025 only	down-regulated	-1.556	0.000268547	0.0253717
ENSG00000078814	MYH7B	LY2511026 only	down-regulated	-1.765	0.000278401	0.0256194
ENSG00000135914	HTR2B	LY2511027 only	down-regulated	-1.733	0.000278744	0.0256194
ENSG00000233560	KRT8P39	LY2511028 only	down-regulated	-1.731	0.000280574	0.0256194
ENSG00000133026	MYH10	LY2511029 only	down-regulated	-1.726	0.000281138	0.0256194
ENSG00000134569	LRP4	LY2511030 only	up-regulated	1.487	0.000274431	0.0256194
ENSG00000182950	ODF3L1	LY2511031 only	up-regulated	1.115	0.000287868	0.0258658
ENSG00000125538	IL1B	LY2511032 only	up-regulated	1.243	0.000295449	0.0262231
ENSG00000129910	CDH15	LY2511033 only	up-regulated	1.41	0.000295925	0.0262231
ENSG00000197599	CCDC154	LY2511034 only	down-regulated	-3.762	0.000320499	0.0282061
ENSG00000181577	C6orf223	LY2511035 only	up-regulated	1.274	0.000354107	0.0299337
ENSG00000234807	LINC01135	LY2511036 only	up-regulated	2.734	0.000352482	0.0299337
ENSG00000223984	HNRNPRP1	LY2511037 only	down-regulated	-1.801	0.000358278	0.0300883
ENSG00000184371	CSF1	LY2511038 only	up-regulated	1.354	0.00036703	0.0306231
ENSG00000243265	RPL23AP55	LY2511039 only	down-regulated	-3.476	0.000379598	0.0314674
ENSG00000237758	BANF1P3	LY2511040 only	down-regulated	-1.265	0.000385024	0.0317126
ENSG00000218189	POM121L14P	LY2511041 only	down-regulated	-1.935	0.000424405	0.0342967
ENSG00000235734	HMGN1P36	LY2511042 only	down-regulated	-1.896	0.000435093	0.0349407
ENSG00000129988	LBP	LY2511043 only	up-regulated	2.518	0.000452011	0.0360738
ENSG00000255374	TAS2R43	LY2511044 only	down-regulated	-1.708	0.000475374	0.0372444
ENSG00000125968	ID1	LY2511045 only	up-regulated	1.879	0.000473473	0.0372444
ENSG00000232587	EEF1A1P3	LY2511046 only	down-regulated	-1.604	0.000479819	0.0373189
ENSG00000005471	ABCB4	LY2511047 only	up-regulated	2.338	0.000482133	0.0373189
ENSG00000179532	DNHD1	LY2511048 only	down-regulated	-1.2	0.000486146	0.0374041
ENSG00000182759	MAFA	LY2511049 only	up-regulated	2.103	0.000540811	0.0408758
ENSG00000233098	CCDC144NL-AS1	LY2511050 only	down-regulated	-1.038	0.00055834	0.0419539
ENSG00000133392	MYH11	LY2511051 only	down-regulated	-1.53	0.000571545	0.0422925
ENSG00000138061	CYP1B1	LY2511052 only	up-regulated	1.243	0.000576013	0.0422925
ENSG00000120328	PCDHB12	LY2511053 only	down-regulated	-3.049	0.000602193	0.0431495
ENSG00000108375	RNF43	LY2511054 only	down-regulated	-1.815	0.000617909	0.0431495
ENSG00000204655	MOG	LY2511055 only	down-regulated	-1.545	0.000603412	0.0431495
ENSG00000102755	FLT1	LY2511056 only	up-regulated	1.015	0.000612456	0.0431495
ENSG00000146070	PLA2G7	LY2511057 only	up-regulated	1.96	0.000614823	0.0431495
ENSG00000197647	ZNF433	LY2511058 only	down-regulated	-1.432	0.000628034	0.0432445
ENSG00000163359	COL6A3	LY2511059 only	down-regulated	-1.363	0.000625643	0.0432445
ENSG00000181773	GPR3	LY2511060 only	up-regulated	1.55	0.000629365	0.0432445
ENSG00000172215	CXCR6	LY2511061 only	down-regulated	-2.988	0.000634613	0.0433731
ENSG00000165917	RAPSN	LY2511062 only	down-regulated	-2.896	0.000639488	0.043475
ENSG00000257957	QRSL1P3	LY2511063 only	down-regulated	-2.507	0.000673488	0.045307
ENSG00000124713	GNMT	LY2511064 only	down-regulated	-1.193	0.000679276	0.0454584
ENSG00000170092	SPDYE5	LY2511065 only	down-regulated	-1.456	0.000689206	0.0456474
ENSG00000114204	SERPINI2	LY2511066 only	down-regulated	-1.379	0.000687497	0.0456474
ENSG00000164932	CTHRC1	LY2511067 only	down-regulated	-1.473	0.000698355	0.0460162
ENSG00000105146	AURKC	LY2511068 only	down-regulated	-2.178	0.000714585	0.0466076
ENSG00000234040	RPL10P12	LY2511069 only	down-regulated	-1.764	0.000736269	0.0475479
ENSG00000131015	ULBP2	LY2511070 only	up-regulated	1.005	0.000736402	0.0475479
ENSG00000139624	CERS5	LY2511071 only	down-regulated	-1.021	0.000787074	0.0498183
ENSG00000169429	CXCL8	Combination	up-regulated	3.359	3.37823e-36	4.26975e-32
ENSG00000255398	HCAR3	Combination	up-regulated	2.561	3.36535e-29	2.12673e-25
ENSG00000160883	HK3	Combination	up-regulated	2.422	2.82402e-25	1.18976e-21
ENSG00000112972	HMGCS1	Combination	down-regulated	-1.634	7.65231e-24	2.41794e-20
ENSG00000276085	CCL3L3	Combination	up-regulated	3.185	1.93207e-23	4.88388e-20
ENSG00000177606	JUN	Combination	up-regulated	2.175	1.36261e-22	2.87033e-19
ENSG00000182782	HCAR2	Combination	up-regulated	1.792	1.63294e-21	2.94839e-18
ENSG00000197461	PDGFA	Combination	down-regulated	-1.936	8.18513e-21	1.29315e-17
ENSG00000167995	BEST1	Combination	up-regulated	1.685	1.8001e-20	2.52794e-17
ENSG00000123405	NFE2	Combination	up-regulated	2.48	2.07762e-20	2.62591e-17
ENSG00000118515	SGK1	Combination	up-regulated	2.034	8.27125e-20	9.50367e-17
ENSG00000185950	IRS2	Combination	up-regulated	1.547	2.3245e-19	2.44828e-16
ENSG00000099194	SCD	Combination	down-regulated	-2.137	4.74075e-16	4.39466e-13
ENSG00000184205	TSPYL2	Combination	up-regulated	1.254	4.86789e-16	4.39466e-13
ENSG00000173559	NABP1	Combination	up-regulated	1.794	6.82145e-16	5.74775e-13
ENSG00000100906	NFKBIA	Combination	up-regulated	1.481	2.96131e-15	2.33925e-12
ENSG00000179029	TMEM107	Combination	up-regulated	1.583	3.33133e-15	2.47675e-12
ENSG00000162849	KIF26B	Combination	up-regulated	1.727	5.73439e-15	4.0265e-12
ENSG00000100448	CTSG	Combination	up-regulated	1.392	6.63349e-15	4.41267e-12
ENSG00000120129	DUSP1	Combination	up-regulated	1.718	7.75719e-15	4.90215e-12
ENSG00000244682	FCGR2C	Combination	up-regulated	1.402	1.01421e-14	6.10411e-12
ENSG00000167895	TMC8	Combination	up-regulated	1.406	1.46244e-14	8.40174e-12
ENSG00000173706	HEG1	Combination	down-regulated	-1.642	1.73548e-14	9.53686e-12
ENSG00000164076	CAMKV	Combination	down-regulated	-3.113	1.90444e-14	1.00292e-11
ENSG00000121101	TEX14	Combination	up-regulated	2.253	2.14794e-14	1.08591e-11
ENSG00000136997	MYC	Combination	up-regulated	2.102	2.37464e-14	1.15435e-11
ENSG00000049540	ELN	Combination	up-regulated	2.658	2.60535e-14	1.21959e-11
ENSG00000127951	FGL2	Combination	up-regulated	1.241	4.14097e-14	1.8692e-11
ENSG00000235919	ASH1L-AS1	Combination	up-regulated	1.642	8.99363e-14	3.91967e-11
ENSG00000117525	F3	Combination	up-regulated	1.454	1.68948e-13	7.1178e-11
ENSG00000082074	FYB1	Combination	up-regulated	1.522	1.80811e-13	7.37185e-11
ENSG00000149289	ZC3H12C	Combination	down-regulated	-1.535	2.46174e-13	9.72309e-11
ENSG00000020633	RUNX3	Combination	down-regulated	-1.479	3.15308e-13	1.13862e-10
ENSG00000185567	AHNAK2	Combination	up-regulated	1.188	3.06882e-13	1.13862e-10
ENSG00000145632	PLK2	Combination	up-regulated	1.856	3.14336e-13	1.13862e-10
ENSG00000134531	EMP1	Combination	down-regulated	-2.266	3.75315e-13	1.31767e-10
ENSG00000136603	SKIL	Combination	down-regulated	-1.49	4.64903e-13	1.58808e-10
ENSG00000160593	JAML	Combination	up-regulated	2.328	1.06307e-12	3.48631e-10
ENSG00000204434	POTEKP	Combination	up-regulated	4.264	1.07577e-12	3.48631e-10
ENSG00000213763	ACTBP2	Combination	up-regulated	4.489	1.18161e-12	3.73359e-10
ENSG00000135636	DYSF	Combination	up-regulated	1.132	1.26302e-12	3.8935e-10
ENSG00000155090	KLF10	Combination	down-regulated	-1.317	1.58455e-12	4.76836e-10
ENSG00000085265	FCN1	Combination	up-regulated	3.834	2.97445e-12	8.74279e-10
ENSG00000104549	SQLE	Combination	down-regulated	-1.779	6.041e-12	1.73528e-09
ENSG00000154734	ADAMTS1	Combination	up-regulated	1.517	7.6845e-12	2.15832e-09
ENSG00000275342	PRAG1	Combination	down-regulated	-1.215	9.17688e-12	2.52145e-09
ENSG00000235162	C12orf75	Combination	down-regulated	-1.164	1.26357e-11	3.39792e-09
ENSG00000188460	ACTBP11	Combination	up-regulated	4.583	1.39327e-11	3.66866e-09
ENSG00000185650	ZFP36L1	Combination	up-regulated	1.276	2.03732e-11	5.25504e-09
ENSG00000230037	UBBP1	Combination	up-regulated	5.745	2.42543e-11	6.131e-09
ENSG00000178974	FBXO34	Combination	down-regulated	-1.369	2.54834e-11	6.31539e-09
ENSG00000141314	RHBDL3	Combination	down-regulated	-1.483	2.87682e-11	6.99232e-09
ENSG00000171724	VAT1L	Combination	up-regulated	1.614	4.48373e-11	1.06924e-08
ENSG00000172216	CEBPB	Combination	up-regulated	1.34	5.76878e-11	1.35021e-08
ENSG00000182578	CSF1R	Combination	up-regulated	1.177	6.12017e-11	1.40641e-08
ENSG00000165879	FRAT1	Combination	up-regulated	1.405	6.93807e-11	1.5659e-08
ENSG00000125538	IL1B	Combination	up-regulated	1.874	7.15301e-11	1.58609e-08
ENSG00000165731	RET	Combination	up-regulated	1.107	1.00349e-10	2.18674e-08
ENSG00000078177	N4BP2	Combination	down-regulated	-1.265	1.3195e-10	2.82664e-08
ENSG00000196834	POTEI	Combination	up-regulated	3.112	1.3619e-10	2.86884e-08
ENSG00000108821	COL1A1	Combination	up-regulated	3.736	1.95091e-10	4.04223e-08
ENSG00000204569	PPP1R10	Combination	up-regulated	1.11	2.52618e-10	4.98882e-08
ENSG00000090382	LYZ	Combination	up-regulated	1.622	2.47006e-10	4.98882e-08
ENSG00000152580	IGSF10	Combination	up-regulated	1.695	2.5251e-10	4.98882e-08
ENSG00000130066	SAT1	Combination	up-regulated	1.223	2.63071e-10	5.11531e-08
ENSG00000186480	INSIG1	Combination	down-regulated	-1.12	2.77785e-10	5.31959e-08
ENSG00000103855	CD276	Combination	down-regulated	-1.434	2.86743e-10	5.40917e-08
ENSG00000196220	SRGAP3	Combination	down-regulated	-1.2	3.68923e-10	6.85709e-08
ENSG00000158715	SLC45A3	Combination	up-regulated	1.401	4.30622e-10	7.88787e-08
ENSG00000171223	JUNB	Combination	up-regulated	1.141	4.97653e-10	8.98548e-08
ENSG00000204576	PRR3	Combination	up-regulated	1.327	5.96666e-10	1.06215e-07
ENSG00000179348	GATA2	Combination	up-regulated	1.855	7.0581e-10	1.23899e-07
ENSG00000012223	LTF	Combination	up-regulated	4.89	7.78404e-10	1.32949e-07
ENSG00000125124	BBS2	Combination	up-regulated	1.386	8.28904e-10	1.37849e-07
ENSG00000140450	ARRDC4	Combination	up-regulated	1.611	8.20629e-10	1.37849e-07
ENSG00000113161	HMGCR	Combination	down-regulated	-1.013	8.49199e-10	1.3939e-07
ENSG00000116133	DHCR24	Combination	down-regulated	-1.091	8.96785e-10	1.45314e-07
ENSG00000196659	TTC30B	Combination	up-regulated	1.429	1.07925e-09	1.72666e-07
ENSG00000102445	RUBCNL	Combination	down-regulated	-1.035	1.25021e-09	1.97518e-07
ENSG00000137959	IFI44L	Combination	down-regulated	-5.373	1.34621e-09	2.10059e-07
ENSG00000179361	ARID3B	Combination	down-regulated	-1.516	1.47447e-09	2.27267e-07
ENSG00000118503	TNFAIP3	Combination	up-regulated	1.001	1.60235e-09	2.44001e-07
ENSG00000101665	SMAD7	Combination	down-regulated	-1.232	2.19333e-09	3.30019e-07
ENSG00000196604	POTEF	Combination	up-regulated	4.327	2.28913e-09	3.4038e-07
ENSG00000177721	ANXA2R	Combination	up-regulated	1.571	2.48185e-09	3.64745e-07
ENSG00000137642	SORL1	Combination	up-regulated	1.179	2.64695e-09	3.84538e-07
ENSG00000197766	CFD	Combination	up-regulated	1.136	2.6973e-09	3.874e-07
ENSG00000137494	ANKRD42	Combination	up-regulated	1.039	2.76765e-09	3.93037e-07
ENSG00000139289	PHLDA1	Combination	up-regulated	1.263	2.98952e-09	4.19829e-07
ENSG00000171488	LRRC8C	Combination	down-regulated	-1.084	3.21095e-09	4.45969e-07
ENSG00000171241	SHCBP1	Combination	down-regulated	-1.149	3.62096e-09	4.97449e-07
ENSG00000181218	HIST3H2A	Combination	up-regulated	4.635	3.75363e-09	5.1013e-07
ENSG00000144802	NFKBIZ	Combination	up-regulated	1.182	4.31669e-09	5.80411e-07
ENSG00000125740	FOSB	Combination	up-regulated	1.19	4.6846e-09	6.16757e-07
ENSG00000104728	ARHGEF10	Combination	up-regulated	2.06	4.6607e-09	6.16757e-07
ENSG00000169403	PTAFR	Combination	up-regulated	1.698	4.96145e-09	6.46472e-07
ENSG00000107140	TESK1	Combination	down-regulated	-1.256	5.41819e-09	6.98781e-07
ENSG00000182472	CAPN12	Combination	down-regulated	-3.581	6.76868e-09	8.46898e-07
ENSG00000133055	MYBPH	Combination	up-regulated	1.709	6.83468e-09	8.46898e-07
ENSG00000157227	MMP14	Combination	down-regulated	-1.036	7.9009e-09	9.69509e-07
ENSG00000172175	MALT1	Combination	down-regulated	-1.372	8.86217e-09	1.07701e-06
ENSG00000168675	LDLRAD4	Combination	down-regulated	-1.339	9.08221e-09	1.08293e-06
ENSG00000196735	HLA-DQA1	Combination	up-regulated	1.241	9.00399e-09	1.08293e-06
ENSG00000122035	RASL11A	Combination	up-regulated	1.793	1.03521e-08	1.22122e-06
ENSG00000173546	CSPG4	Combination	down-regulated	-1.1	1.05762e-08	1.22635e-06
ENSG00000142731	PLK4	Combination	down-regulated	-1.013	1.07512e-08	1.23531e-06
ENSG00000158050	DUSP2	Combination	up-regulated	1.522	1.16228e-08	1.32343e-06
ENSG00000115875	SRSF7	Combination	up-regulated	1.027	1.1839e-08	1.33601e-06
ENSG00000163017	ACTG2	Combination	up-regulated	5.259	1.27176e-08	1.42246e-06
ENSG00000267493	CIRBP-AS1	Combination	up-regulated	1.326	1.32577e-08	1.46987e-06
ENSG00000130164	LDLR	Combination	down-regulated	-1.389	1.38277e-08	1.51972e-06
ENSG00000040633	PHF23	Combination	up-regulated	1.271	1.64629e-08	1.77842e-06
ENSG00000136826	KLF4	Combination	up-regulated	1.066	1.74293e-08	1.86686e-06
ENSG00000137101	CD72	Combination	down-regulated	-1.705	1.77019e-08	1.88012e-06
ENSG00000082781	ITGB5	Combination	down-regulated	-1.196	1.99717e-08	2.10352e-06
ENSG00000154188	ANGPT1	Combination	down-regulated	-2.729	2.31981e-08	2.40329e-06
ENSG00000116741	RGS2	Combination	up-regulated	1.343	2.65599e-08	2.70718e-06
ENSG00000110042	DTX4	Combination	down-regulated	-1.011	3.15046e-08	3.16021e-06
ENSG00000153898	MCOLN2	Combination	down-regulated	-1.19	3.53211e-08	3.51515e-06
ENSG00000173334	TRIB1	Combination	up-regulated	1.1	3.59786e-08	3.55261e-06
ENSG00000178403	NEUROG2	Combination	up-regulated	3.959	3.95328e-08	3.87329e-06
ENSG00000152767	FARP1	Combination	down-regulated	-2.568	4.58845e-08	4.36041e-06
ENSG00000137812	KNL1	Combination	down-regulated	-1.09	4.58783e-08	4.36041e-06
ENSG00000271503	CCL5	Combination	up-regulated	1.297	4.55643e-08	4.36041e-06
ENSG00000172794	RAB37	Combination	up-regulated	1.473	4.70972e-08	4.44225e-06
ENSG00000120696	KBTBD7	Combination	up-regulated	1.158	4.86711e-08	4.5567e-06
ENSG00000010626	LRRC23	Combination	up-regulated	1.452	5.12303e-08	4.72628e-06
ENSG00000095951	HIVEP1	Combination	down-regulated	-1.223	5.35261e-08	4.90229e-06
ENSG00000055163	CYFIP2	Combination	up-regulated	3.499	6.16082e-08	5.58929e-06
ENSG00000136250	AOAH	Combination	up-regulated	1.697	7.49048e-08	6.62043e-06
ENSG00000073756	PTGS2	Combination	up-regulated	1.808	7.97465e-08	6.95115e-06
ENSG00000198911	SREBF2	Combination	down-regulated	-1.259	8.83468e-08	7.64805e-06
ENSG00000124731	TREM1	Combination	up-regulated	1.017	8.93011e-08	7.67807e-06
ENSG00000100003	SEC14L2	Combination	up-regulated	1.911	9.06095e-08	7.73793e-06
ENSG00000255717	SNHG1	Combination	up-regulated	1.099	1.13363e-07	9.48874e-06
ENSG00000115844	DLX2	Combination	up-regulated	1.539	1.24718e-07	1.03705e-05
ENSG00000136869	TLR4	Combination	up-regulated	1.904	1.38029e-07	1.13282e-05
ENSG00000052802	MSMO1	Combination	down-regulated	-1.562	1.51485e-07	1.22732e-05
ENSG00000071537	SEL1L	Combination	down-regulated	-1.265	1.55412e-07	1.25112e-05
ENSG00000186642	PDE2A	Combination	up-regulated	4.656	1.65792e-07	1.32623e-05
ENSG00000051128	HOMER3	Combination	up-regulated	1.275	1.76222e-07	1.39915e-05
ENSG00000010327	STAB1	Combination	up-regulated	1.712	1.77121e-07	1.39915e-05
ENSG00000188219	POTEE	Combination	up-regulated	2.974	1.79517e-07	1.40927e-05
ENSG00000184916	JAG2	Combination	down-regulated	-2.704	1.8811e-07	1.46761e-05
ENSG00000161638	ITGA5	Combination	down-regulated	-1.26	2.16296e-07	1.65683e-05
ENSG00000093072	ADA2	Combination	up-regulated	1.542	2.23355e-07	1.70059e-05
ENSG00000152763	WDR78	Combination	up-regulated	1.694	2.30122e-07	1.72101e-05
ENSG00000274290	HIST1H2BE	Combination	up-regulated	4.306	2.2796e-07	1.72101e-05
ENSG00000274736	CCL23	Combination	up-regulated	1.878	2.5717e-07	1.91198e-05
ENSG00000197013	ZNF429	Combination	up-regulated	1.151	2.65477e-07	1.9622e-05
ENSG00000167601	AXL	Combination	down-regulated	-1.032	3.16026e-07	2.32224e-05
ENSG00000168329	CX3CR1	Combination	up-regulated	1.21	3.21965e-07	2.3522e-05
ENSG00000133639	BTG1	Combination	up-regulated	1.006	3.27804e-07	2.36749e-05
ENSG00000178726	THBD	Combination	up-regulated	1.003	3.3054e-07	2.37369e-05
ENSG00000149428	HYOU1	Combination	down-regulated	-1.069	3.7541e-07	2.66611e-05
ENSG00000163702	IL17RC	Combination	up-regulated	1.383	3.75478e-07	2.66611e-05
ENSG00000134627	PIWIL4	Combination	up-regulated	1.137	3.79118e-07	2.67691e-05
ENSG00000154262	ABCA6	Combination	up-regulated	1.838	3.91619e-07	2.74952e-05
ENSG00000137801	THBS1	Combination	up-regulated	2.133	3.95927e-07	2.74952e-05
ENSG00000162616	DNAJB4	Combination	up-regulated	1.263	4.13342e-07	2.83926e-05
ENSG00000105967	TFEC	Combination	up-regulated	1.17	4.25611e-07	2.90773e-05
ENSG00000178695	KCTD12	Combination	up-regulated	1.379	4.61309e-07	3.11791e-05
ENSG00000213928	IRF9	Combination	down-regulated	-2.203	4.65699e-07	3.13083e-05
ENSG00000187653	TMSB4XP8	Combination	up-regulated	2.534	5.02852e-07	3.36272e-05
ENSG00000111885	MAN1A1	Combination	down-regulated	-1.173	5.15797e-07	3.43113e-05
ENSG00000067082	KLF6	Combination	up-regulated	1.163	5.21175e-07	3.44876e-05
ENSG00000133169	BEX1	Combination	up-regulated	1.257	5.74039e-07	3.76579e-05
ENSG00000234807	LINC01135	Combination	up-regulated	3.378	5.75043e-07	3.76579e-05
ENSG00000235082	SUMO1P3	Combination	down-regulated	-2.596	6.22324e-07	4.03361e-05
ENSG00000080823	MOK	Combination	down-regulated	-2.426	6.41393e-07	4.13601e-05
ENSG00000081041	CXCL2	Combination	up-regulated	3.407	6.44771e-07	4.13668e-05
ENSG00000106366	SERPINE1	Combination	down-regulated	-1.105	7.26672e-07	4.56729e-05
ENSG00000277632	CCL3	Combination	up-regulated	2.502	7.46407e-07	4.64721e-05
ENSG00000182809	CRIP2	Combination	down-regulated	-2.317	8.31845e-07	5.15377e-05
ENSG00000108551	RASD1	Combination	up-regulated	1.998	8.41773e-07	5.18984e-05
ENSG00000255568	BRWD1-AS2	Combination	up-regulated	2.485	9.10053e-07	5.58357e-05
ENSG00000169252	ADRB2	Combination	up-regulated	1.278	9.2406e-07	5.64213e-05
ENSG00000100079	LGALS2	Combination	up-regulated	1.647	9.39736e-07	5.71025e-05
ENSG00000099937	SERPIND1	Combination	down-regulated	-2.17	1.09969e-06	6.61859e-05
ENSG00000140287	HDC	Combination	up-regulated	3.511	1.13365e-06	6.79061e-05
ENSG00000246705	H2AFJ	Combination	up-regulated	3.246	1.18665e-06	7.04133e-05
ENSG00000146232	NFKBIE	Combination	up-regulated	1.006	1.21641e-06	7.15078e-05
ENSG00000249437	NAIP	Combination	up-regulated	1.823	1.26212e-06	7.35114e-05
ENSG00000186652	PRG2	Combination	up-regulated	2.463	1.41746e-06	8.10648e-05
ENSG00000058866	DGKG	Combination	up-regulated	1.027	1.42396e-06	8.10695e-05
ENSG00000163584	RPL22L1	Combination	up-regulated	1.095	1.53985e-06	8.64983e-05
ENSG00000019485	PRDM11	Combination	up-regulated	1.831	1.55702e-06	8.70762e-05
ENSG00000196126	HLA-DRB1	Combination	up-regulated	1.076	1.68574e-06	9.30395e-05
ENSG00000008394	MGST1	Combination	up-regulated	1.01	1.73332e-06	9.44289e-05
ENSG00000245848	CEBPA	Combination	up-regulated	1.105	1.97544e-06	0.000105952
ENSG00000204388	HSPA1B	Combination	up-regulated	1.844	2.0305e-06	0.00010783
ENSG00000129353	SLC44A2	Combination	down-regulated	-1.148	2.35884e-06	0.000124222
ENSG00000133246	PRAM1	Combination	up-regulated	1.074	2.4152e-06	0.000126663
ENSG00000135744	AGT	Combination	down-regulated	-1.538	2.42541e-06	0.000126672
ENSG00000133816	MICAL2	Combination	down-regulated	-1.176	2.453e-06	0.000127063
ENSG00000122778	KIAA1549	Combination	up-regulated	2.282	2.62415e-06	0.000135374
ENSG00000167315	ACAA2	Combination	down-regulated	-1.098	2.66614e-06	0.000136263
ENSG00000072310	SREBF1	Combination	down-regulated	-1.003	2.67373e-06	0.000136263
ENSG00000164951	PDP1	Combination	down-regulated	-1.011	2.70343e-06	0.000136674
ENSG00000170345	FOS	Combination	up-regulated	1.254	2.69376e-06	0.000136674
ENSG00000142156	COL6A1	Combination	down-regulated	-2.7	2.75298e-06	0.000137799
ENSG00000160200	CBS	Combination	down-regulated	-1.417	2.9439e-06	0.000145344
ENSG00000183914	DNAH2	Combination	up-regulated	3.365	3.00368e-06	0.000147283
ENSG00000161835	GRASP	Combination	down-regulated	-3.263	3.37212e-06	0.000161919
ENSG00000270379	HEATR9	Combination	up-regulated	1.808	3.38211e-06	0.000161919
ENSG00000180626	ZNF594	Combination	up-regulated	1.5	3.69353e-06	0.00017616
ENSG00000204130	RUFY2	Combination	down-regulated	-1.404	3.80415e-06	0.000180754
ENSG00000087903	RFX2	Combination	down-regulated	-1.667	4.13743e-06	0.000194398
ENSG00000000971	CFH	Combination	down-regulated	-1.23	4.30311e-06	0.00020069
ENSG00000142583	SLC2A5	Combination	down-regulated	-1.133	4.33625e-06	0.000201492
ENSG00000177374	HIC1	Combination	down-regulated	-1.193	4.4157e-06	0.000203686
ENSG00000197872	FAM49A	Combination	down-regulated	-1.062	4.88848e-06	0.000219097
ENSG00000168806	LCMT2	Combination	up-regulated	1.61	4.96087e-06	0.000220776
ENSG00000077984	CST7	Combination	up-regulated	1.201	5.01064e-06	0.000221432
ENSG00000188996	HUS1B	Combination	down-regulated	-2.704	5.3635e-06	0.000235379
ENSG00000139219	COL2A1	Combination	up-regulated	2.982	5.46822e-06	0.000239145
ENSG00000152784	PRDM8	Combination	up-regulated	1.452	6.32221e-06	0.000273652
ENSG00000206560	ANKRD28	Combination	down-regulated	-1.258	6.4373e-06	0.000277683
ENSG00000235602	POU5F1P3	Combination	down-regulated	-3.484	6.98097e-06	0.000298083
ENSG00000219200	RNASEK	Combination	up-regulated	1.172	7.04932e-06	0.000299988
ENSG00000104804	TULP2	Combination	up-regulated	1.316	7.29353e-06	0.000306255
ENSG00000152503	TRIM36	Combination	down-regulated	-1.555	7.5771e-06	0.000316063
ENSG00000243663	RPS4XP14	Combination	down-regulated	-2.156	7.66149e-06	0.000318531
ENSG00000204815	TTC25	Combination	down-regulated	-2.188	7.77565e-06	0.000322218
ENSG00000178209	PLEC	Combination	down-regulated	-1.324	7.82525e-06	0.000323214
ENSG00000101425	BPI	Combination	up-regulated	1.282	7.94052e-06	0.000325845
ENSG00000204385	SLC44A4	Combination	up-regulated	2.05	7.92496e-06	0.000325845
ENSG00000120738	EGR1	Combination	up-regulated	1.231	8.04698e-06	0.000329145
ENSG00000234975	FTH1P2	Combination	up-regulated	1.857	8.19117e-06	0.000333962
ENSG00000120318	ARAP3	Combination	up-regulated	3.298	8.51186e-06	0.000345921
ENSG00000198855	FICD	Combination	down-regulated	-1.03	8.95894e-06	0.000362923
ENSG00000100652	SLC10A1	Combination	up-regulated	1.916	9.56482e-06	0.000384999
ENSG00000232587	EEF1A1P3	Combination	down-regulated	-1.729	9.63865e-06	0.000386739
ENSG00000131018	SYNE1	Combination	up-regulated	1.997	9.88581e-06	0.000394154
ENSG00000067177	PHKA1	Combination	down-regulated	-1.154	1.0304e-05	0.000406969
ENSG00000170396	ZNF804A	Combination	up-regulated	1.03	1.03052e-05	0.000406969
ENSG00000100505	TRIM9	Combination	up-regulated	1.77	1.0336e-05	0.000406969
ENSG00000158220	ESYT3	Combination	up-regulated	1.779	1.10452e-05	0.000430864
ENSG00000112773	FAM46A	Combination	up-regulated	1.057	1.17466e-05	0.000454022
ENSG00000132639	SNAP25	Combination	down-regulated	-2.081	1.18065e-05	0.000454948
ENSG00000164342	TLR3	Combination	down-regulated	-2.299	1.24654e-05	0.000474549
ENSG00000158869	FCER1G	Combination	up-regulated	1.272	1.24274e-05	0.000474549
ENSG00000204420	MPIG6B	Combination	down-regulated	-2.712	1.28775e-05	0.0004873
ENSG00000100321	SYNGR1	Combination	up-regulated	1.33	1.35304e-05	0.000510479
ENSG00000148143	ZNF462	Combination	down-regulated	-2.251	1.35769e-05	0.000510709
ENSG00000221955	SLC12A8	Combination	down-regulated	-1.975	1.46615e-05	0.000544684
ENSG00000138061	CYP1B1	Combination	up-regulated	1.313	1.46956e-05	0.000544684
ENSG00000166471	TMEM41B	Combination	down-regulated	-1.3	1.53206e-05	0.000561265
ENSG00000173124	ACSM6	Combination	down-regulated	-1.675	1.64413e-05	0.000597492
ENSG00000180644	PRF1	Combination	down-regulated	-1.789	1.77029e-05	0.000634525
ENSG00000101445	PPP1R16B	Combination	down-regulated	-1.137	1.76677e-05	0.000634525
ENSG00000075340	ADD2	Combination	up-regulated	1.123	1.77219e-05	0.000634525
ENSG00000204389	HSPA1A	Combination	up-regulated	1.731	1.77869e-05	0.000635054
ENSG00000102580	DNAJC3	Combination	down-regulated	-1.032	1.79196e-05	0.000637989
ENSG00000154760	SLFN13	Combination	down-regulated	-2.244	1.81113e-05	0.000643003
ENSG00000174206	C12orf66	Combination	up-regulated	1.168	1.82464e-05	0.000645982
ENSG00000026652	AGPAT4	Combination	down-regulated	-1.677	1.8408e-05	0.000649884
ENSG00000165168	CYBB	Combination	up-regulated	1.909	1.89333e-05	0.000666567
ENSG00000177535	OR2B11	Combination	up-regulated	2.107	2.14588e-05	0.000747156
ENSG00000181409	AATK	Combination	down-regulated	-3.03	2.17845e-05	0.000756414
ENSG00000154258	ABCA9	Combination	up-regulated	2.771	2.2766e-05	0.000784031
ENSG00000105792	CFAP69	Combination	down-regulated	-2.635	2.30995e-05	0.000789706
ENSG00000230581	ACTG1P14	Combination	up-regulated	2.852	2.41816e-05	0.000821591
ENSG00000269800	PLEKHA3P1	Combination	up-regulated	1.662	2.42963e-05	0.000823272
ENSG00000213085	CFAP45	Combination	down-regulated	-1.977	2.45442e-05	0.00082899
ENSG00000176171	BNIP3	Combination	up-regulated	1.048	2.47715e-05	0.000830468
ENSG00000147434	CHRNA6	Combination	up-regulated	1.866	2.47502e-05	0.000830468
ENSG00000160117	ANKLE1	Combination	up-regulated	1.045	2.51699e-05	0.000839374
ENSG00000163297	ANTXR2	Combination	down-regulated	-1.012	2.54061e-05	0.00084502
ENSG00000197978	GOLGA6L9	Combination	down-regulated	-1.467	2.56466e-05	0.000849914
ENSG00000154898	CCDC144CP	Combination	up-regulated	1.021	2.61314e-05	0.000860091
ENSG00000134569	LRP4	Combination	up-regulated	1.628	2.63179e-05	0.000863979
ENSG00000259581	TYRO3P	Combination	down-regulated	-1.104	2.65284e-05	0.000866388
ENSG00000143878	RHOB	Combination	up-regulated	1.255	2.64835e-05	0.000866388
ENSG00000255833	TIFAB	Combination	up-regulated	1.869	2.68675e-05	0.000870715
ENSG00000155307	SAMSN1	Combination	up-regulated	1.751	2.76315e-05	0.000886381
ENSG00000181649	PHLDA2	Combination	up-regulated	1.089	3.0378e-05	0.000962275
ENSG00000164855	TMEM184A	Combination	down-regulated	-2.555	3.09017e-05	0.000976415
ENSG00000101335	MYL9	Combination	up-regulated	3.461	3.10199e-05	0.000977707
ENSG00000203930	LINC00632	Combination	up-regulated	2.253	3.26215e-05	0.00101553
ENSG00000214541	RPS4XP3	Combination	up-regulated	2.237	3.30526e-05	0.0010239
ENSG00000169247	SH3TC2	Combination	up-regulated	1.112	3.65431e-05	0.00112104
ENSG00000107796	ACTA2	Combination	up-regulated	1.769	3.65255e-05	0.00112104
ENSG00000109339	MAPK10	Combination	up-regulated	2.273	3.6767e-05	0.00112518
ENSG00000187474	FPR3	Combination	up-regulated	2.735	3.78541e-05	0.00115565
ENSG00000166676	TVP23A	Combination	down-regulated	-2.277	3.89811e-05	0.00118433
ENSG00000225558	UBE2D3P2	Combination	down-regulated	-2.666	3.98951e-05	0.0012063
ENSG00000149485	FADS1	Combination	down-regulated	-1.932	4.06737e-05	0.00122399
ENSG00000127074	RGS13	Combination	down-regulated	-2.066	4.22704e-05	0.00126838
ENSG00000175832	ETV4	Combination	down-regulated	-1.633	4.23496e-05	0.00126838
ENSG00000169385	RNASE2	Combination	up-regulated	1.028	4.37744e-05	0.00130795
ENSG00000261371	PECAM1	Combination	down-regulated	-1.165	4.46629e-05	0.00133135
ENSG00000101342	TLDC2	Combination	down-regulated	-1.652	4.63773e-05	0.00136954
ENSG00000260602	HMGN2P40	Combination	up-regulated	2.613	5.01847e-05	0.00146486
ENSG00000171877	FRMD5	Combination	down-regulated	-1.847	5.42602e-05	0.00156217
ENSG00000169994	MYO7B	Combination	down-regulated	-1.959	5.7334e-05	0.00163577
ENSG00000129355	CDKN2D	Combination	down-regulated	-1.056	5.72613e-05	0.00163577
ENSG00000065361	ERBB3	Combination	up-regulated	2.593	5.81605e-05	0.00165561
ENSG00000164211	STARD4	Combination	down-regulated	-1.453	5.83735e-05	0.00165794
ENSG00000228218	ATF4P3	Combination	up-regulated	2.185	6.47674e-05	0.00181507
ENSG00000205277	MUC12	Combination	down-regulated	-2.079	6.86439e-05	0.00190679
ENSG00000198796	ALPK2	Combination	up-regulated	2.016	6.86329e-05	0.00190679
ENSG00000089012	SIRPG	Combination	down-regulated	-1.853	6.90969e-05	0.00191517
ENSG00000010361	FUZ	Combination	down-regulated	-1.975	7.17137e-05	0.00197041
ENSG00000263219	RYKP1	Combination	down-regulated	-2.01	7.26657e-05	0.00199224
ENSG00000105996	HOXA2	Combination	down-regulated	-1.34	7.35348e-05	0.00200736
ENSG00000237816	RPL21P109	Combination	down-regulated	-2.141	7.44231e-05	0.00202287
ENSG00000173451	THAP2	Combination	up-regulated	1.224	7.65782e-05	0.00207253
ENSG00000263829	FAM60BP	Combination	up-regulated	1.748	7.81205e-05	0.00210078
ENSG00000214756	METTL12	Combination	up-regulated	1.222	7.98687e-05	0.00214323
ENSG00000005381	MPO	Combination	up-regulated	1.141	8.06821e-05	0.00216047
ENSG00000189298	ZKSCAN3	Combination	up-regulated	1.237	8.30713e-05	0.00220684
ENSG00000171992	SYNPO	Combination	up-regulated	1.356	8.32869e-05	0.00220684
ENSG00000179967	PPP1R14BP3	Combination	down-regulated	-1.51	8.38334e-05	0.00221205
ENSG00000198933	TBKBP1	Combination	up-regulated	1.107	8.37358e-05	0.00221205
ENSG00000134489	HRH4	Combination	up-regulated	2.744	8.8757e-05	0.00233222
ENSG00000254521	SIGLEC12	Combination	up-regulated	1.843	9.23489e-05	0.00240513
ENSG00000125968	ID1	Combination	up-regulated	1.948	9.24832e-05	0.00240513
ENSG00000162779	AXDND1	Combination	up-regulated	2.189	9.43497e-05	0.00244864
ENSG00000182791	CCDC87	Combination	up-regulated	2.329	9.74698e-05	0.00252443
ENSG00000151012	SLC7A11	Combination	down-regulated	-1.019	9.82049e-05	0.00253309
ENSG00000256045	MTRNR2L10	Combination	up-regulated	2.402	0.000100954	0.00258815
ENSG00000124713	GNMT	Combination	down-regulated	-1.207	0.000102098	0.00260985
ENSG00000227638	HNRNPA1P14	Combination	down-regulated	-1.615	0.000102885	0.00262169
ENSG00000279058	AGAP14P	Combination	up-regulated	1.358	0.000105335	0.00267872
ENSG00000165140	FBP1	Combination	up-regulated	1.208	0.000105561	0.00267909
ENSG00000011021	CLCN6	Combination	down-regulated	-1.053	0.000106783	0.00270467
ENSG00000188486	H2AFX	Combination	up-regulated	1.109	0.000108204	0.00273518
ENSG00000203852	HIST2H3A	Combination	up-regulated	2.122	0.00010916	0.00274659
ENSG00000008056	SYN1	Combination	down-regulated	-2.333	0.000113316	0.00280888
ENSG00000169851	PCDH7	Combination	up-regulated	1.496	0.000113324	0.00280888
ENSG00000222038	POTEJ	Combination	up-regulated	2.861	0.000112688	0.00280888
ENSG00000113739	STC2	Combination	down-regulated	-2.261	0.000113572	0.00280907
ENSG00000150991	UBC	Combination	up-regulated	1.043	0.000116231	0.00285807
ENSG00000180332	KCTD4	Combination	down-regulated	-1.781	0.000117193	0.002865
ENSG00000170412	GPRC5C	Combination	down-regulated	-1.039	0.000121287	0.00294796
ENSG00000100292	HMOX1	Combination	up-regulated	1.209	0.000122268	0.00296042
ENSG00000111335	OAS2	Combination	down-regulated	-1.775	0.000123459	0.00297785
ENSG00000269858	EGLN2	Combination	down-regulated	-1.26	0.00012701	0.00303686
ENSG00000156345	CDK20	Combination	up-regulated	1.266	0.000127759	0.0030467
ENSG00000163864	NMNAT3	Combination	up-regulated	1.955	0.000130711	0.00310537
ENSG00000145113	MUC4	Combination	down-regulated	-1.14	0.000132127	0.00312725
ENSG00000113369	ARRDC3	Combination	up-regulated	1.572	0.000134426	0.0031639
ENSG00000160606	TLCD1	Combination	up-regulated	1.31	0.000135565	0.00317887
ENSG00000217646	HIST1H2BPS2	Combination	up-regulated	2.321	0.000137394	0.00321578
ENSG00000219507	FTH1P8	Combination	up-regulated	1.835	0.000139391	0.00325649
ENSG00000179104	TMTC2	Combination	up-regulated	1.691	0.0001437	0.00333841
ENSG00000170801	HTRA3	Combination	down-regulated	-2.265	0.000145885	0.00337083
ENSG00000218537	MIF-AS1	Combination	up-regulated	1.41	0.0001503	0.0034665
ENSG00000220267	ACTBP8	Combination	up-regulated	2.326	0.00015721	0.0035996
ENSG00000100918	REC8	Combination	down-regulated	-1.362	0.000158298	0.00361795
ENSG00000177575	CD163	Combination	up-regulated	1.54	0.000161896	0.00368686
ENSG00000138131	LOXL4	Combination	down-regulated	-1.609	0.000162605	0.00368971
ENSG00000095397	WHRN	Combination	up-regulated	1.088	0.000166922	0.00376737
ENSG00000156413	FUT6	Combination	up-regulated	2.754	0.000174473	0.00390295
ENSG00000234371	RPSAP31	Combination	up-regulated	3.296	0.000175878	0.00392051
ENSG00000254274	TDGF1P5	Combination	down-regulated	-2.204	0.000179539	0.00398803
ENSG00000150637	CD226	Combination	down-regulated	-2.021	0.000184897	0.00409267
ENSG00000164220	F2RL2	Combination	up-regulated	2.042	0.000184713	0.00409267
ENSG00000278662	GOLGA6L10	Combination	down-regulated	-1.396	0.0001855	0.00409884
ENSG00000019991	HGF	Combination	up-regulated	3.534	0.000192482	0.00422357
ENSG00000121053	EPX	Combination	up-regulated	1.452	0.000194739	0.00425832
ENSG00000234369	TATDN1P1	Combination	up-regulated	1.148	0.000195295	0.00426309
ENSG00000224389	C4B	Combination	up-regulated	2.082	0.000201	0.00438006
ENSG00000243660	ZNF487	Combination	down-regulated	-1.415	0.000201674	0.00438718
ENSG00000185347	TEDC1	Combination	down-regulated	-1.048	0.00020984	0.00454139
ENSG00000135914	HTR2B	Combination	down-regulated	-1.538	0.000213535	0.00458213
ENSG00000110665	C11orf21	Combination	up-regulated	1.102	0.000217012	0.00464098
ENSG00000270427	NRBF2P5	Combination	down-regulated	-2.233	0.000222883	0.00472974
ENSG00000275763	C18orf65	Combination	up-regulated	1.422	0.000222489	0.00472974
ENSG00000274600	RIMBP3B	Combination	up-regulated	2.224	0.00022652	0.00477961
ENSG00000161955	TNFSF13	Combination	up-regulated	1.356	0.000232443	0.00486399
ENSG00000225215	SMARCE1P1	Combination	down-regulated	-1.975	0.0002365	0.00494069
ENSG00000234709	UPF3AP3	Combination	down-regulated	-1.442	0.00023768	0.00494778
ENSG00000123870	ZNF137P	Combination	up-regulated	1.571	0.000238013	0.00494778
ENSG00000174099	MSRB3	Combination	up-regulated	2.243	0.000243077	0.00502823
ENSG00000116717	GADD45A	Combination	up-regulated	1.843	0.000243528	0.00502932
ENSG00000084444	FAM234B	Combination	down-regulated	-1.095	0.000253827	0.00521645
ENSG00000136960	ENPP2	Combination	down-regulated	-1.281	0.000258408	0.00527629
ENSG00000154736	ADAMTS5	Combination	up-regulated	1.253	0.000259192	0.00527903
ENSG00000231721	LINC-PINT	Combination	down-regulated	-1.971	0.000276039	0.00556436
ENSG00000256188	TAS2R30	Combination	down-regulated	-1.334	0.000275725	0.00556436
ENSG00000177989	ODF3B	Combination	up-regulated	1.069	0.000293984	0.00588853
ENSG00000072694	FCGR2B	Combination	up-regulated	1.076	0.000299826	0.00598658
ENSG00000256683	ZNF350	Combination	down-regulated	-1.202	0.000300494	0.00599045
ENSG00000165046	LETM2	Combination	up-regulated	1.057	0.000315401	0.00619961
ENSG00000168517	HEXIM2	Combination	up-regulated	1.514	0.000316248	0.00620661
ENSG00000126803	HSPA2	Combination	up-regulated	2.711	0.000318899	0.00623927
ENSG00000189227	C15orf61	Combination	up-regulated	1.122	0.000321231	0.0062693
ENSG00000234925	ATP5HP4	Combination	down-regulated	-1.161	0.000324738	0.0063144
ENSG00000163359	COL6A3	Combination	down-regulated	-1.213	0.000339339	0.00652801
ENSG00000214263	RPSAP53	Combination	up-regulated	2.616	0.000342224	0.00656354
ENSG00000198298	ZNF485	Combination	up-regulated	1.156	0.000347177	0.00662225
ENSG00000118922	KLF12	Combination	down-regulated	-2.098	0.000350774	0.00667686
ENSG00000185885	IFITM1	Combination	down-regulated	-1.179	0.000370556	0.00700069
ENSG00000143195	ILDR2	Combination	up-regulated	1.387	0.000390153	0.00733802
ENSG00000164442	CITED2	Combination	up-regulated	1.166	0.000422507	0.00778436
ENSG00000237541	HLA-DQA2	Combination	up-regulated	1.203	0.000423608	0.00779328
ENSG00000235413	KRT18P63	Combination	down-regulated	-1.983	0.000441378	0.00805473
ENSG00000232882	PHKA1P1	Combination	down-regulated	-1.761	0.000441643	0.00805473
ENSG00000136999	NOV	Combination	up-regulated	1.958	0.000443888	0.00807427
ENSG00000168826	ZBTB49	Combination	down-regulated	-1.032	0.000463019	0.00838162
ENSG00000101230	ISM1	Combination	down-regulated	-1.224	0.000471235	0.00848424
ENSG00000256356	HSPA8P5	Combination	up-regulated	1.59	0.000487016	0.00868179
ENSG00000255423	EBLN2	Combination	down-regulated	-1.027	0.000496354	0.00882337
ENSG00000185252	ZNF74	Combination	up-regulated	1.063	0.000497927	0.0088389
ENSG00000183486	MX2	Combination	down-regulated	-1.058	0.000510391	0.00898445
ENSG00000071967	CYBRD1	Combination	up-regulated	1.094	0.0005168	0.00905696
ENSG00000087301	TXNDC16	Combination	down-regulated	-1.065	0.000531747	0.00925723
ENSG00000242086	LINC00969	Combination	down-regulated	-1.435	0.000607133	0.0104544
ENSG00000079337	RAPGEF3	Combination	up-regulated	2.205	0.000615259	0.0105085
ENSG00000160223	ICOSLG	Combination	down-regulated	-2.271	0.000625886	0.010604
ENSG00000269893	SNHG8	Combination	up-regulated	1.197	0.000625483	0.010604
ENSG00000242100	RPL9P32	Combination	down-regulated	-1.148	0.000650073	0.0109259
ENSG00000085719	CPNE3	Combination	up-regulated	1.093	0.000656225	0.0109855
ENSG00000106571	GLI3	Combination	up-regulated	2.148	0.000654843	0.0109855
ENSG00000138193	PLCE1	Combination	down-regulated	-1.465	0.000669351	0.0111609
ENSG00000169239	CA5B	Combination	down-regulated	-1.058	0.000711397	0.0116619
ENSG00000171368	TPPP	Combination	down-regulated	-1.899	0.000747739	0.0121181
ENSG00000136213	CHST12	Combination	up-regulated	1.57	0.000746826	0.0121181
ENSG00000261423	TMEM202-AS1	Combination	up-regulated	1.181	0.000755242	0.0121909
ENSG00000159588	CCDC17	Combination	down-regulated	-1.581	0.00076257	0.0122935
ENSG00000213253	RPL12P42	Combination	up-regulated	1.797	0.000780096	0.0125281
ENSG00000104903	LYL1	Combination	up-regulated	1.137	0.000792288	0.0126639
ENSG00000141448	GATA6	Combination	up-regulated	1.437	0.000791244	0.0126639
ENSG00000138134	STAMBPL1	Combination	up-regulated	1.703	0.000790176	0.0126639
ENSG00000049130	KITLG	Combination	up-regulated	1.223	0.000795036	0.0126715
ENSG00000254285	KRT8P3	Combination	up-regulated	2.229	0.000799214	0.0126977
ENSG00000242094	FOXP1-IT1	Combination	down-regulated	-1.794	0.00080111	0.0127042
ENSG00000155792	DEPTOR	Combination	up-regulated	1.415	0.000830838	0.0130447
ENSG00000196296	ATP2A1	Combination	down-regulated	-1.079	0.000859412	0.01341
ENSG00000164330	EBF1	Combination	down-regulated	-1.251	0.000907218	0.0140864
ENSG00000137965	IFI44	Combination	down-regulated	-1.789	0.000929223	0.0143051
ENSG00000103942	HOMER2	Combination	up-regulated	1.578	0.000953847	0.01449
ENSG00000185829	ARL17A	Combination	down-regulated	-1.258	0.000961038	0.0145642
ENSG00000251348	HSPD1P11	Combination	down-regulated	-1.578	0.000962876	0.0145746
ENSG00000197557	TTC30A	Combination	up-regulated	1.209	0.000977767	0.0147294
ENSG00000164967	RPP25L	Combination	up-regulated	1.344	0.00097967	0.0147405
ENSG00000220323	HIST2H2BD	Combination	up-regulated	1.676	0.00100092	0.014988
ENSG00000155026	RSPH10B	Combination	down-regulated	-2.278	0.00100355	0.0149928
ENSG00000259151	CAP2P1	Combination	down-regulated	-1.763	0.00100578	0.0150034
ENSG00000168079	SCARA5	Combination	up-regulated	1.226	0.00100664	0.0150034
ENSG00000118976	OTUD4P1	Combination	down-regulated	-1.765	0.00100868	0.0150162
ENSG00000143776	CDC42BPA	Combination	down-regulated	-2.065	0.00101548	0.0150641
ENSG00000237827	RPS15AP29	Combination	down-regulated	-2.262	0.00104174	0.0153814
ENSG00000186469	GNG2	Combination	down-regulated	-1.208	0.0010488	0.0154496
ENSG00000267278	MAP3K14-AS1	Combination	down-regulated	-2.176	0.00111008	0.0160064
ENSG00000136848	DAB2IP	Combination	up-regulated	2.039	0.00113054	0.016219
ENSG00000215492	HNRNPA1P7	Combination	up-regulated	1.577	0.0011653	0.0165486
ENSG00000203811	HIST2H3C	Combination	up-regulated	1.746	0.00117329	0.0166433
ENSG00000230224	PHBP9	Combination	down-regulated	-1.478	0.00118566	0.0167482
ENSG00000213918	DNASE1	Combination	up-regulated	1.036	0.00118598	0.0167482
ENSG00000275714	HIST1H3A	Combination	up-regulated	1.106	0.00119937	0.0168431
ENSG00000055118	KCNH2	Combination	up-regulated	1.735	0.00120712	0.0169144
ENSG00000233560	KRT8P39	Combination	down-regulated	-1.455	0.00125355	0.0174681
ENSG00000174837	ADGRE1	Combination	up-regulated	1.097	0.00126985	0.0176758
ENSG00000187479	C11orf96	Combination	up-regulated	1.911	0.00130844	0.0180737
ENSG00000214212	C19orf38	Combination	up-regulated	1.485	0.0013482	0.0185015
ENSG00000162552	WNT4	Combination	down-regulated	-1.316	0.0013558	0.0185257
ENSG00000263002	ZNF234	Combination	up-regulated	1.309	0.00135579	0.0185257
ENSG00000233695	GAS6-AS1	Combination	down-regulated	-1.813	0.00138544	0.0187773
ENSG00000229091	HSPA8P8	Combination	up-regulated	1.269	0.00139212	0.0188383
ENSG00000155659	VSIG4	Combination	up-regulated	1.724	0.00139919	0.0188935
ENSG00000164056	SPRY1	Combination	down-regulated	-1.346	0.00141139	0.0190379
ENSG00000197635	DPP4	Combination	down-regulated	-1.257	0.0014162	0.0190824
ENSG00000138606	SHF	Combination	up-regulated	1.456	0.00146713	0.0196431
ENSG00000161281	COX7A1	Combination	down-regulated	-1.757	0.00149614	0.019968
ENSG00000170092	SPDYE5	Combination	down-regulated	-1.074	0.00149831	0.0199759
ENSG00000143842	SOX13	Combination	up-regulated	2.328	0.00151319	0.0201106
ENSG00000117983	MUC5B	Combination	down-regulated	-1.935	0.00156412	0.0206141
ENSG00000165071	TMEM71	Combination	up-regulated	1.396	0.00157127	0.0206652
ENSG00000183091	NEB	Combination	up-regulated	1.13	0.00160203	0.0209607
ENSG00000230568	SF3A3P1	Combination	down-regulated	-1.6	0.001606	0.020991
ENSG00000133392	MYH11	Combination	down-regulated	-1.175	0.00161123	0.0210353
ENSG00000221883	ARIH2OS	Combination	up-regulated	1.008	0.00161896	0.0210948
ENSG00000111181	SLC6A12	Combination	down-regulated	-1.838	0.00163173	0.0212175
ENSG00000105146	AURKC	Combination	down-regulated	-1.807	0.00170285	0.0218891
ENSG00000113657	DPYSL3	Combination	down-regulated	-1.289	0.00169973	0.0218891
ENSG00000100985	MMP9	Combination	up-regulated	1.178	0.00170473	0.0218891
ENSG00000237758	BANF1P3	Combination	down-regulated	-1.015	0.00173989	0.0221671
ENSG00000162630	B3GALT2	Combination	down-regulated	-1.227	0.00175583	0.0222169
ENSG00000204287	HLA-DRA	Combination	up-regulated	1.001	0.00177361	0.0223719
ENSG00000170915	PAQR8	Combination	up-regulated	1.031	0.00181772	0.0227918
ENSG00000186594	MIR22HG	Combination	down-regulated	-1.39	0.00183161	0.0229433
ENSG00000105245	NUMBL	Combination	up-regulated	1.09	0.00184437	0.0230573
ENSG00000099822	HCN2	Combination	down-regulated	-1.566	0.0018521	0.0230627
ENSG00000133317	LGALS12	Combination	up-regulated	1.054	0.00187604	0.0232477
ENSG00000203711	C6orf99	Combination	up-regulated	1.862	0.00188914	0.0233172
ENSG00000242600	MBL1P	Combination	down-regulated	-1.875	0.00194971	0.0238321
ENSG00000186812	ZNF397	Combination	up-regulated	1.001	0.0019988	0.0242912
ENSG00000181800	CELF2-AS1	Combination	down-regulated	-1.336	0.00200556	0.0243499
ENSG00000148488	ST8SIA6	Combination	up-regulated	1.248	0.00205844	0.0247282
ENSG00000124224	PPP4R1L	Combination	down-regulated	-1.156	0.00207414	0.0248484
ENSG00000268758	ADGRE4P	Combination	up-regulated	1.174	0.00215444	0.0256213
ENSG00000241478	HSPA8P9	Combination	up-regulated	1.981	0.00215893	0.0256213
ENSG00000153162	BMP6	Combination	down-regulated	-1.758	0.0021663	0.0256846
ENSG00000228695	CES1P1	Combination	up-regulated	1.4	0.00220202	0.0259621
ENSG00000226284	ARPC3P1	Combination	down-regulated	-1.221	0.00221482	0.0260886
ENSG00000157999	ANKRD61	Combination	down-regulated	-1.641	0.00224709	0.0264195
ENSG00000176299	OR4M1	Combination	up-regulated	2.442	0.00233802	0.0273302
ENSG00000074964	ARHGEF10L	Combination	up-regulated	1.108	0.00238887	0.0277508
ENSG00000188389	PDCD1	Combination	down-regulated	-1.225	0.00244148	0.0282581
ENSG00000233913	RPL10P9	Combination	up-regulated	1.029	0.0024625	0.0284101
ENSG00000182405	PGBD4	Combination	up-regulated	1.129	0.0024636	0.0284101
ENSG00000232415	ELN-AS1	Combination	up-regulated	2.393	0.00245915	0.0284101
ENSG00000234785	EEF1GP5	Combination	up-regulated	1.63	0.00248169	0.0285926
ENSG00000229349	ACTG1P9	Combination	up-regulated	1.938	0.00252429	0.0288729
ENSG00000160781	PAQR6	Combination	down-regulated	-1.555	0.00253025	0.0289148
ENSG00000158321	AUTS2	Combination	down-regulated	-1.85	0.00256867	0.0291693
ENSG00000187624	C17orf97	Combination	up-regulated	1.071	0.00258261	0.0292226
ENSG00000129910	CDH15	Combination	down-regulated	-1.899	0.00265631	0.029976
ENSG00000162733	DDR2	Combination	up-regulated	1.154	0.00271764	0.0303698
ENSG00000266402	SNHG25	Combination	up-regulated	1.551	0.00272632	0.0303801
ENSG00000243498	UBA52P5	Combination	up-regulated	1.938	0.00276576	0.0306317
ENSG00000266920	ACTBP9	Combination	up-regulated	1.203	0.00278019	0.0307157
ENSG00000235613	NSRP1P1	Combination	down-regulated	-1.59	0.00280988	0.0308782
ENSG00000226435	ANKRD18DP	Combination	down-regulated	-1.013	0.00282157	0.0309565
ENSG00000263327	TAPT1-AS1	Combination	up-regulated	1.423	0.00283419	0.0310679
ENSG00000219451	RPL23P8	Combination	up-regulated	1.358	0.00284728	0.0311573
ENSG00000111981	ULBP1	Combination	up-regulated	1.187	0.00284979	0.0311579
ENSG00000189060	H1F0	Combination	up-regulated	1.032	0.00286172	0.0312168
ENSG00000197165	SULT1A2	Combination	down-regulated	-2.885	0.00286565	0.0312232
ENSG00000120327	PCDHB14	Combination	down-regulated	-1.164	0.00286815	0.0312236
ENSG00000144452	ABCA12	Combination	down-regulated	-1.529	0.00293071	0.0317678
ENSG00000172209	GPR22	Combination	down-regulated	-1.28	0.00306245	0.0329415
ENSG00000233220	LINC00167	Combination	up-regulated	1.89	0.00310929	0.0333319
ENSG00000242114	MTFP1	Combination	up-regulated	1.115	0.0033509	0.0353228
ENSG00000128408	RIBC2	Combination	up-regulated	1.073	0.00339712	0.0356909
ENSG00000198939	ZFP2	Combination	up-regulated	1.679	0.00349761	0.036324
ENSG00000143344	RGL1	Combination	up-regulated	1.661	0.00351655	0.0364308
ENSG00000134901	KDELC1	Combination	down-regulated	-1.28	0.00352125	0.0364497
ENSG00000253457	SMIM18	Combination	down-regulated	-1.246	0.00355772	0.036737
ENSG00000234040	RPL10P12	Combination	down-regulated	-1.282	0.00363021	0.0373938
ENSG00000119915	ELOVL3	Combination	up-regulated	1.537	0.00364563	0.0374003
ENSG00000140398	NEIL1	Combination	down-regulated	-1.221	0.00367812	0.0376529
ENSG00000181135	ZNF707	Combination	down-regulated	-1.044	0.00367388	0.0376529
ENSG00000099769	IGFALS	Combination	down-regulated	-1.799	0.00369204	0.0377233
ENSG00000213891	RPL3P6	Combination	down-regulated	-1.314	0.00373494	0.0378859
ENSG00000229816	DDX50P1	Combination	down-regulated	-1.713	0.00379587	0.0382889
ENSG00000188199	NUTM2B	Combination	up-regulated	2.123	0.00381005	0.0384013
ENSG00000137198	GMPR	Combination	down-regulated	-1.505	0.00399072	0.039841
ENSG00000125730	C3	Combination	up-regulated	1.332	0.00400873	0.0399577
ENSG00000172889	EGFL7	Combination	down-regulated	-1.694	0.00403186	0.0400973
ENSG00000262484	CCER2	Combination	down-regulated	-1.631	0.00405826	0.0402588
ENSG00000226608	FTLP3	Combination	up-regulated	1.032	0.0040641	0.0402588
ENSG00000150681	RGS18	Combination	up-regulated	1.424	0.00406442	0.0402588
ENSG00000175538	KCNE3	Combination	up-regulated	1.509	0.00411001	0.0406149
ENSG00000175106	TVP23C	Combination	down-regulated	-1.118	0.00412505	0.0406726
ENSG00000122859	NEUROG3	Combination	up-regulated	1.686	0.00420038	0.0412179
ENSG00000061337	LZTS1	Combination	down-regulated	-1.365	0.00432861	0.0421165
ENSG00000206181	ELOA2	Combination	up-regulated	1.572	0.00441874	0.0426976
ENSG00000235957	COX7CP1	Combination	down-regulated	-1.234	0.0044321	0.042794
ENSG00000128165	ADM2	Combination	down-regulated	-1.396	0.00458784	0.0439952
ENSG00000065923	SLC9A7	Combination	up-regulated	1.089	0.00468575	0.0446968
ENSG00000237350	CDC42P6	Combination	up-regulated	1.577	0.00473187	0.0449635
ENSG00000266537	SPDYE22P	Combination	down-regulated	-1.746	0.00481555	0.0454886
ENSG00000230946	HNRNPA1P68	Combination	down-regulated	-1.619	0.00485325	0.0457081
ENSG00000214761	HNRNPA1P15	Combination	up-regulated	1.91	0.00494417	0.0463915
ENSG00000230280	HNRNPA1P59	Combination	down-regulated	-1.12	0.00509001	0.0473731
ENSG00000151704	KCNJ1	Combination	up-regulated	1.705	0.0051607	0.0478899
ENSG00000088876	ZNF343	Combination	up-regulated	1.055	0.00519599	0.0481467
ENSG00000104899	AMH	Combination	down-regulated	-1.088	0.0052164	0.0482232
ENSG00000182601	HS3ST4	Combination	up-regulated	1.408	0.0052195	0.0482232
ENSG00000234176	HSPA8P1	Combination	up-regulated	1.373	0.00522924	0.0482734
ENSG00000102981	PARD6A	Combination	up-regulated	1.479	0.00523525	0.0482734
ENSG00000181577	C6orf223	Combination	up-regulated	1.055	0.00548121	0.0499474

## Sheet: Table_S4
Table S4. Gene ontology and pathway analyses of uniquely detected DEGs in combination group using DAVID.		1.37659e-06
Event	Term	Count	%	PValue	Ensembl Gene ID
Downregulated DEGs	GO:0006695~cholesterol biosynthetic process	6	5.55556	1.37659e-06	ENSG00000104549, ENSG00000113161, ENSG00000186480, ENSG00000167315, ENSG00000116133, ENSG00000112972			ENSG00000136603	SKIL	down-regulated
Downregulated DEGs	GO:0030336~negative regulation of cell migration	6	5.55556	0.000126419	ENSG00000101665, ENSG00000106366, ENSG00000162552, ENSG00000113657, ENSG00000168675, ENSG00000010361			ENSG00000155090	KLF10	down-regulated
Downregulated DEGs	GO:0061045~negative regulation of wound healing	3	2.77778	0.00138376	ENSG00000106366, ENSG00000113161, ENSG00000162552			ENSG00000101665	SMAD7	down-regulated
Downregulated DEGs	GO:0009267~cellular response to starvation	4	3.7037	0.00178736	ENSG00000155090, ENSG00000072310, ENSG00000162552, ENSG00000198911			ENSG00000154734	ADAMTS1	up-regulated
Downregulated DEGs	GO:0000122~negative regulation of transcription from RNA polymerase II promoter	11	10.1852	0.00369218	ENSG00000177374, ENSG00000155090, ENSG00000153162, ENSG00000072310, ENSG00000101665, ENSG00000256683, ENSG00000198911, ENSG00000095951, ENSG00000136603, ENSG00000118922, ENSG00000020633			ENSG00000165731	RET	up-regulated
Downregulated DEGs	GO:0008203~cholesterol metabolic process	4	3.7037	0.00511415	ENSG00000072310, ENSG00000104549, ENSG00000186480, ENSG00000198911
Downregulated DEGs	GO:0005783~endoplasmic reticulum	11	10.1852	0.00822381	ENSG00000072310, ENSG00000204420, ENSG00000111335, ENSG00000104549, ENSG00000113161, ENSG00000186480, ENSG00000149428, ENSG00000161638, ENSG00000116133, ENSG00000198911, ENSG00000102580
Downregulated DEGs	GO:0032349~positive regulation of aldosterone biosynthetic process	2	1.85185	0.010217	ENSG00000153162, ENSG00000162552
Downregulated DEGs	GO:0032937~SREBP-SCAP-Insig complex	2	1.85185	0.0149064	ENSG00000186480, ENSG00000198911
Downregulated DEGs	GO:0005788~endoplasmic reticulum lumen	5	4.62963	0.0156756	ENSG00000134901, ENSG00000087301, ENSG00000162552, ENSG00000149428, ENSG00000102580
Downregulated DEGs	GO:0032526~response to retinoic acid	3	2.77778	0.0186798	ENSG00000153162, ENSG00000072310, ENSG00000129355
Downregulated DEGs	GO:0004871~signal transducer activity	5	4.62963	0.0203818	ENSG00000138193, ENSG00000129353, ENSG00000188389, ENSG00000186469, ENSG00000172175
Downregulated DEGs	GO:0010894~negative regulation of steroid biosynthetic process	2	1.85185	0.0253495	ENSG00000186480, ENSG00000162552
Downregulated DEGs	GO:0001525~angiogenesis	5	4.62963	0.0276101	ENSG00000261371, ENSG00000106366, ENSG00000128165, ENSG00000172889, ENSG00000161638
Downregulated DEGs	GO:0045944~positive regulation of transcription from RNA polymerase II promoter	11	10.1852	0.0280515	ENSG00000153162, ENSG00000072310, ENSG00000148143, ENSG00000101665, ENSG00000106366, ENSG00000256683, ENSG00000168826, ENSG00000158321, ENSG00000198911, ENSG00000118922, ENSG00000175832
Downregulated DEGs	GO:0005789~endoplasmic reticulum membrane	10	9.25926	0.0280612	ENSG00000072310, ENSG00000104549, ENSG00000113161, ENSG00000186480, ENSG00000163297, ENSG00000196296, ENSG00000026652, ENSG00000116133, ENSG00000198911, ENSG00000171488
Downregulated DEGs	GO:0007050~cell cycle arrest	4	3.7037	0.0357925	ENSG00000129355, ENSG00000168826, ENSG00000116133, ENSG00000136603
Downregulated DEGs	GO:0030512~negative regulation of transforming growth factor beta receptor signaling pathway	3	2.77778	0.042591	ENSG00000101665, ENSG00000168675, ENSG00000136603
Downregulated DEGs	GO:0006952~defense response	3	2.77778	0.0462561	ENSG00000183486, ENSG00000160223, ENSG00000172175
Downregulated DEGs	GO:0001938~positive regulation of endothelial cell proliferation	3	2.77778	0.0487618	ENSG00000153162, ENSG00000101445, ENSG00000172889
Downregulated DEGs	GO:0040037~negative regulation of fibroblast growth factor receptor signaling pathway	2	1.85185	0.0500636	ENSG00000162552, ENSG00000164056
Downregulated DEGs	GO:0008285~negative regulation of cell proliferation	6	5.55556	0.0525773	ENSG00000155090, ENSG00000129355, ENSG00000168826, ENSG00000116133, ENSG00000010361, ENSG00000164056
Downregulated DEGs	GO:0030334~regulation of cell migration	3	2.77778	0.0552351	ENSG00000261371, ENSG00000184916, ENSG00000113657
Downregulated DEGs	GO:0003700~transcription factor activity, sequence-specific DNA binding	10	9.25926	0.0555029	ENSG00000177374, ENSG00000155090, ENSG00000072310, ENSG00000235602, ENSG00000101665, ENSG00000198911, ENSG00000118922, ENSG00000061337, ENSG00000175832, ENSG00000020633
Downregulated DEGs	GO:0007623~circadian rhythm	3	2.77778	0.0565644	ENSG00000155090, ENSG00000072310, ENSG00000106366
Downregulated DEGs	GO:0060394~negative regulation of pathway-restricted SMAD protein phosphorylation	2	1.85185	0.0597749	ENSG00000101665, ENSG00000168675
Downregulated DEGs	GO:0001558~regulation of cell growth	3	2.77778	0.0633758	ENSG00000138193, ENSG00000205277, ENSG00000269858
Downregulated DEGs	GO:0008299~isoprenoid biosynthetic process	2	1.85185	0.0693881	ENSG00000113161, ENSG00000112972
Downregulated DEGs	GO:0005886~plasma membrane	28	25.9259	0.0715034	ENSG00000138193, ENSG00000129353, ENSG00000101665, ENSG00000162552, ENSG00000127074, ENSG00000160781, ENSG00000172175, ENSG00000111181, ENSG00000142583, ENSG00000161835, ENSG00000184916, ENSG00000099822, ENSG00000161638, ENSG00000112972, ENSG00000171488, ENSG00000120327, ENSG00000261371, ENSG00000106366, ENSG00000134531, ENSG00000186469, ENSG00000160223, ENSG00000167601, ENSG00000101445, ENSG0000…
Downregulated DEGs	GO:0007179~transforming growth factor beta receptor signaling pathway	3	2.77778	0.0807588	ENSG00000155090, ENSG00000101665, ENSG00000136603
Downregulated DEGs	GO:0030539~male genitalia development	2	1.85185	0.088324	ENSG00000153162, ENSG00000116133
Downregulated DEGs	GO:0009897~external side of plasma membrane	4	3.7037	0.0908206	ENSG00000261371, ENSG00000188389, ENSG00000163297, ENSG00000161638
Downregulated DEGs	hsa01130:Biosynthesis of antibiotics	4	3.7037	0.091951	ENSG00000104549, ENSG00000113161, ENSG00000167315, ENSG00000112972
Downregulated DEGs	hsa00100:Steroid biosynthesis	2	1.85185	0.0971151	ENSG00000104549, ENSG00000116133
Downregulated DEGs	GO:0046872~metal ion binding	16	14.8148	0.0996915	ENSG00000138193, ENSG00000177374, ENSG00000111335, ENSG00000101665, ENSG00000168826, ENSG00000196296, ENSG00000149289, ENSG00000118922, ENSG00000155090, ENSG00000148143, ENSG00000137198, ENSG00000256683, ENSG00000164951, ENSG00000163297, ENSG00000161638, ENSG00000095951
Upregulated DEGs	GO:0005615~extracellular space	23	20.354	4.98484e-06	ENSG00000274290, ENSG00000163017, ENSG00000049130, ENSG00000222038, ENSG00000196604, ENSG00000065361, ENSG00000100292, ENSG00000117525, ENSG00000108821, ENSG00000005381, ENSG00000019991, ENSG00000012223, ENSG00000100985, ENSG00000224389, ENSG00000137801, ENSG00000100448, ENSG00000107796, ENSG00000196834, ENSG00000121053, ENSG00000139219, ENSG00000228695, ENSG00000188219, ENSG00000081041
Upregulated DEGs	GO:0045766~positive regulation of angiogenesis	8	7.07965	6.34989e-06	ENSG00000165168, ENSG00000141448, ENSG00000137801, ENSG00000100292, ENSG00000079337, ENSG00000117525, ENSG00000019991, ENSG00000168329
Upregulated DEGs	hsa05322:Systemic lupus erythematosus	8	7.07965	5.86156e-05	ENSG00000203811, ENSG00000196126, ENSG00000274290, ENSG00000181218, ENSG00000224389, ENSG00000100448, ENSG00000203852, ENSG00000196735
Upregulated DEGs	GO:0001895~retina homeostasis	5	4.42478	9.91305e-05	ENSG00000012223, ENSG00000222038, ENSG00000196604, ENSG00000196834, ENSG00000188219
Upregulated DEGs	GO:0030141~secretory granule	5	4.42478	0.000817469	ENSG00000012223, ENSG00000137801, ENSG00000100448, ENSG00000108821, ENSG00000005381
Upregulated DEGs	GO:0070062~extracellular exosome	29	25.6637	0.00151619	ENSG00000181218, ENSG00000196604, ENSG00000055163, ENSG00000079337, ENSG00000005381, ENSG00000203811, ENSG00000100985, ENSG00000137801, ENSG00000107796, ENSG00000196834, ENSG00000126803, ENSG00000085719, ENSG00000274290, ENSG00000196126, ENSG00000163017, ENSG00000222038, ENSG00000115875, ENSG00000203852, ENSG00000162733, ENSG00000117525, ENSG00000012223, ENSG00000155659, ENSG00000224389, ENSG0000…
Upregulated DEGs	GO:0032809~neuronal cell body membrane	3	2.65487	0.00456271	ENSG00000136848, ENSG00000175538, ENSG00000168329
Upregulated DEGs	GO:0007596~blood coagulation	6	5.30973	0.00529259	ENSG00000203811, ENSG00000141448, ENSG00000203852, ENSG00000117525, ENSG00000108821, ENSG00000164220
Upregulated DEGs	GO:0030335~positive regulation of cell migration	6	5.30973	0.00529259	ENSG00000165731, ENSG00000137801, ENSG00000117525, ENSG00000108821, ENSG00000085719, ENSG00000019991
Upregulated DEGs	GO:0045669~positive regulation of osteoblast differentiation	4	3.53982	0.00579476	ENSG00000106571, ENSG00000012223, ENSG00000162733, ENSG00000019991
Upregulated DEGs	GO:0044267~cellular protein metabolic process	5	4.42478	0.00580229	ENSG00000203811, ENSG00000012223, ENSG00000141448, ENSG00000100448, ENSG00000203852
Upregulated DEGs	GO:0043627~response to estrogen	4	3.53982	0.00723704	ENSG00000106571, ENSG00000141448, ENSG00000100292, ENSG00000164442
Upregulated DEGs	GO:0030175~filopodium	4	3.53982	0.00758788	ENSG00000163017, ENSG00000049130, ENSG00000107796, ENSG00000079337
Upregulated DEGs	GO:0072562~blood microparticle	5	4.42478	0.0108701	ENSG00000163017, ENSG00000224389, ENSG00000196604, ENSG00000126803, ENSG00000188219
Upregulated DEGs	GO:0008201~heparin binding	5	4.42478	0.012703	ENSG00000012223, ENSG00000137801, ENSG00000100448, ENSG00000154734, ENSG00000005381
Upregulated DEGs	GO:0001503~ossification	4	3.53982	0.0127522	ENSG00000152580, ENSG00000012223, ENSG00000100985, ENSG00000162733
Upregulated DEGs	GO:0030027~lamellipodium	5	4.42478	0.0129248	ENSG00000163017, ENSG00000120318, ENSG00000049130, ENSG00000107796, ENSG00000079337
Upregulated DEGs	GO:0004252~serine-type endopeptidase activity	6	5.30973	0.0145751	ENSG00000012223, ENSG00000100985, ENSG00000224389, ENSG00000100448, ENSG00000117525, ENSG00000019991
Upregulated DEGs	GO:0005886~plasma membrane	34	30.0885	0.0174335	ENSG00000109339, ENSG00000120318, ENSG00000165731, ENSG00000151704, ENSG00000170915, ENSG00000100292, ENSG00000079337, ENSG00000177575, ENSG00000176299, ENSG00000100652, ENSG00000186642, ENSG00000165168, ENSG00000065923, ENSG00000147434, ENSG00000175538, ENSG00000085719, ENSG00000164220, ENSG00000150681, ENSG00000196126, ENSG00000049130, ENSG00000169851, ENSG00000065361, ENSG00000102981, ENSG0000…
Upregulated DEGs	GO:0005576~extracellular region	17	15.0442	0.018406	ENSG00000049130, ENSG00000203852, ENSG00000177575, ENSG00000108821, ENSG00000019991, ENSG00000152580, ENSG00000012223, ENSG00000203811, ENSG00000100985, ENSG00000256045, ENSG00000224389, ENSG00000137801, ENSG00000100448, ENSG00000139219, ENSG00000213918, ENSG00000081041, ENSG00000164220
Upregulated DEGs	GO:0005515~protein binding	61	53.9823	0.0186342	ENSG00000106571, ENSG00000105245, ENSG00000141448, ENSG00000055163, ENSG00000158220, ENSG00000128408, ENSG00000186642, ENSG00000160117, ENSG00000104903, ENSG00000126803, ENSG00000140287, ENSG00000115875, ENSG00000196659, ENSG00000133169, ENSG00000108821, ENSG00000012223, ENSG00000138134, ENSG00000100448, ENSG00000100505, ENSG00000140450, ENSG00000155792, ENSG00000055118, ENSG00000136848, ENSG0000…
Upregulated DEGs	hsa04510:Focal adhesion	6	5.30973	0.0190551	ENSG00000109339, ENSG00000137801, ENSG00000139219, ENSG00000101335, ENSG00000108821, ENSG00000019991
Upregulated DEGs	GO:0004714~transmembrane receptor protein tyrosine kinase activity	3	2.65487	0.0193164	ENSG00000165731, ENSG00000065361, ENSG00000162733
Upregulated DEGs	hsa04015:Rap1 signaling pathway	6	5.30973	0.0205301	ENSG00000120318, ENSG00000049130, ENSG00000137801, ENSG00000102981, ENSG00000079337, ENSG00000019991
Upregulated DEGs	GO:0046872~metal ion binding	20	17.6991	0.0206146	ENSG00000106571, ENSG00000120318, ENSG00000197013, ENSG00000100292, ENSG00000198939, ENSG00000158220, ENSG00000180626, ENSG00000108821, ENSG00000005381, ENSG00000198298, ENSG00000058866, ENSG00000185252, ENSG00000186642, ENSG00000186812, ENSG00000165168, ENSG00000138134, ENSG00000263002, ENSG00000121053, ENSG00000139219, ENSG00000204569
Upregulated DEGs	hsa05310:Asthma	3	2.65487	0.0213008	ENSG00000196126, ENSG00000121053, ENSG00000196735
Upregulated DEGs	GO:0043547~positive regulation of GTPase activity	9	7.9646	0.0216796	ENSG00000150681, ENSG00000120318, ENSG00000165731, ENSG00000049130, ENSG00000143344, ENSG00000065361, ENSG00000074964, ENSG00000079337, ENSG00000136848
Upregulated DEGs	GO:0030199~collagen fibril organization	3	2.65487	0.023397	ENSG00000139219, ENSG00000162733, ENSG00000108821
Upregulated DEGs	GO:0060351~cartilage development involved in endochondral bone morphogenesis	2	1.76991	0.0300084	ENSG00000139219, ENSG00000108821
Upregulated DEGs	GO:0090131~mesenchyme migration	2	1.76991	0.0300084	ENSG00000163017, ENSG00000107796
Upregulated DEGs	GO:0071560~cellular response to transforming growth factor beta stimulus	3	2.65487	0.0357112	ENSG00000186642, ENSG00000108821, ENSG00000168329
Upregulated DEGs	hsa05202:Transcriptional misregulation in cancer	5	4.42478	0.0367977	ENSG00000203811, ENSG00000100985, ENSG00000104903, ENSG00000203852, ENSG00000005381
Upregulated DEGs	GO:0042493~response to drug	6	5.30973	0.0378786	ENSG00000165731, ENSG00000165168, ENSG00000141448, ENSG00000137801, ENSG00000008394, ENSG00000108821
Upregulated DEGs	GO:0030425~dendrite	6	5.30973	0.0414987	ENSG00000165731, ENSG00000165168, ENSG00000224389, ENSG00000100505, ENSG00000136848, ENSG00000175538
Upregulated DEGs	GO:0020037~heme binding	4	3.53982	0.0421767	ENSG00000165168, ENSG00000100292, ENSG00000121053, ENSG00000005381
Upregulated DEGs	GO:0046982~protein heterodimerization activity	7	6.19469	0.0473137	ENSG00000203811, ENSG00000274290, ENSG00000181218, ENSG00000165168, ENSG00000065361, ENSG00000203852, ENSG00000019991
Upregulated DEGs	GO:1900744~regulation of p38MAPK cascade	2	1.76991	0.0475836	ENSG00000136848, ENSG00000019991
Upregulated DEGs	hsa05145:Toxoplasmosis	4	3.53982	0.0499699	ENSG00000196126, ENSG00000109339, ENSG00000126803, ENSG00000196735
Upregulated DEGs	GO:0009612~response to mechanical stimulus	3	2.65487	0.0499786	ENSG00000137801, ENSG00000005381, ENSG00000164442
Upregulated DEGs	GO:0042803~protein homodimerization activity	9	7.9646	0.0532284	ENSG00000186642, ENSG00000065923, ENSG00000065361, ENSG00000100505, ENSG00000131018, ENSG00000100292, ENSG00000008394, ENSG00000055118, ENSG00000136848
Upregulated DEGs	GO:0030666~endocytic vesicle membrane	3	2.65487	0.0537161	ENSG00000196126, ENSG00000196735, ENSG00000177575
Upregulated DEGs	GO:0016525~negative regulation of angiogenesis	3	2.65487	0.0545987	ENSG00000137801, ENSG00000136848, ENSG00000168329
Upregulated DEGs	GO:0009611~response to wounding	3	2.65487	0.0561712	ENSG00000163864, ENSG00000164220, ENSG00000168329
Upregulated DEGs	GO:0030574~collagen catabolic process	3	2.65487	0.0577596	ENSG00000100985, ENSG00000139219, ENSG00000108821
Upregulated DEGs	GO:0043066~negative regulation of apoptotic process	7	6.19469	0.0588266	ENSG00000106571, ENSG00000012223, ENSG00000100985, ENSG00000141448, ENSG00000137801, ENSG00000005381, ENSG00000164442
Upregulated DEGs	GO:0003197~endocardial cushion development	2	1.76991	0.0591249	ENSG00000065361, ENSG00000164442
Upregulated DEGs	GO:0048407~platelet-derived growth factor binding	2	1.76991	0.0602085	ENSG00000139219, ENSG00000108821
Upregulated DEGs	hsa04024:cAMP signaling pathway	5	4.42478	0.0617614	ENSG00000106571, ENSG00000109339, ENSG00000120318, ENSG00000079337, ENSG00000101335
Upregulated DEGs	hsa05150:Staphylococcus aureus infection	3	2.65487	0.0625086	ENSG00000196126, ENSG00000224389, ENSG00000196735
Upregulated DEGs	GO:0010763~positive regulation of fibroblast migration	2	1.76991	0.0648434	ENSG00000137801, ENSG00000162733
Upregulated DEGs	GO:0042535~positive regulation of tumor necrosis factor biosynthetic process	2	1.76991	0.0648434	ENSG00000165168, ENSG00000137801
Upregulated DEGs	GO:0000185~activation of MAPKKK activity	2	1.76991	0.0648434	ENSG00000116717, ENSG00000136848
Upregulated DEGs	GO:0071260~cellular response to mechanical stimulus	3	2.65487	0.0693002	ENSG00000186642, ENSG00000116717, ENSG00000108821
Upregulated DEGs	GO:0060306~regulation of membrane repolarization	2	1.76991	0.0705276	ENSG00000055118, ENSG00000175538
Upregulated DEGs	GO:0016485~protein processing	3	2.65487	0.0710064	ENSG00000106571, ENSG00000100448, ENSG00000117525
Upregulated DEGs	GO:0001889~liver development	3	2.65487	0.0744595	ENSG00000141448, ENSG00000164442, ENSG00000019991
Upregulated DEGs	GO:0021819~layer formation in cerebral cortex	2	1.76991	0.0761776	ENSG00000106571, ENSG00000136848
Upregulated DEGs	GO:0008237~metallopeptidase activity	3	2.65487	0.0762917	ENSG00000100985, ENSG00000138134, ENSG00000154734
Upregulated DEGs	GO:0032496~response to lipopolysaccharide	4	3.53982	0.0781311	ENSG00000100448, ENSG00000008394, ENSG00000081041, ENSG00000005381
Upregulated DEGs	GO:0006954~inflammatory response	6	5.30973	0.0811196	ENSG00000165168, ENSG00000224389, ENSG00000137801, ENSG00000136848, ENSG00000081041, ENSG00000134489
Upregulated DEGs	GO:0032395~MHC class II receptor activity	2	1.76991	0.0812012	ENSG00000196126, ENSG00000196735
Upregulated DEGs	GO:0006508~proteolysis	7	6.19469	0.0840162	ENSG00000012223, ENSG00000100985, ENSG00000224389, ENSG00000138134, ENSG00000100448, ENSG00000154734, ENSG00000019991
Upregulated DEGs	GO:0009986~cell surface	7	6.19469	0.0867749	ENSG00000012223, ENSG00000196126, ENSG00000137801, ENSG00000100448, ENSG00000126803, ENSG00000055118, ENSG00000117525
Upregulated DEGs	GO:0031012~extracellular matrix	5	4.42478	0.0870334	ENSG00000137801, ENSG00000100448, ENSG00000139219, ENSG00000117525, ENSG00000108821
Upregulated DEGs	GO:0008076~voltage-gated potassium channel complex	3	2.65487	0.0886003	ENSG00000151704, ENSG00000055118, ENSG00000175538
Upregulated DEGs	GO:0044130~negative regulation of growth of symbiont in host	2	1.76991	0.0929242	ENSG00000100448, ENSG00000005381
Upregulated DEGs	GO:0061028~establishment of endothelial barrier	2	1.76991	0.0929242	ENSG00000186642, ENSG00000079337
Upregulated DEGs	GO:0071276~cellular response to cadmium ion	2	1.76991	0.0984393	ENSG00000165168, ENSG00000100292
Upregulated DEGs	GO:0002504~antigen processing and presentation of peptide or polysaccharide antigen via MHC class II	2	1.76991	0.0984393	ENSG00000196126, ENSG00000196735
Upregulated DEGs	GO:0000786~nucleosome	3	2.65487	0.0990317	ENSG00000203811, ENSG00000274290, ENSG00000203852
